# Supplementary material for: Factors shaping giraffe behavior in U.S. zoos: A multi-institutional study to inform management
Source: PLoS One. 2025 May 29;20(5):e0324248. doi: 10.1371/journal.pone.0324248 (PMC12121815; doi:10.1371/journal.pone.0324248)
Supplement: S1 Dataset — (XLSX) [file pone.0324248.s001.xlsx]

## Sheet: Behavior Data
Community Institution ID	Community Focal ID	Community Session ID	Session Start Time	Session End Time	Question: Weather	Question: Temperature (F)	Question: Access	Affiliative.Count	Agonistic.Count	ANV.Count	BO.Count	Browsing.Count	Extractive.Count	Locomotion.Count	OtherFeed.Count	OtherSocial.Count	OtherSolitary.Count	OtherStereotypy.Count	Pacing.Count	Licking.Count	Ruminating.Count	Sexual.Count	Sitting.Count	Standing.Count	TonguePlay.Count	Total Intervals	TotalVisIntervals
201	45492	94399	2022-06-15 10:53:00	2022-06-15 11:03:00	Sunny	92	Outdoor Only							2			2				3				3	10	10
201	45492	94403	2022-06-15 12:20:00	2022-06-15 12:30:00	Sunny	93	Outdoor Only							1		1					2			2	3	9	9
201	45492	94434	2022-06-22 11:19:00	2022-06-22 11:29:00	Sunny	85	Outdoor Only							1	3		2								4	10	10
201	45492	94438	2022-06-22 12:31:00	2022-06-22 12:41:00	Sunny	86	Outdoor Only							1							1			1	6	9	9
201	45492	94449	2022-06-29 10:56:00	2022-06-29 11:06:00	Cloudy	75	Outdoor Only							1	8									1		10	10
201	45492	94455	2022-06-29 12:47:00	2022-06-29 12:57:00	Cloudy	76	Outdoor Only														9			1		10	10
201	45492	94465	2022-07-06 10:54:00	2022-07-06 11:04:00	Cloudy	75	Outdoor Only					2		1							5			2		10	10
201	45492	94470	2022-07-06 12:25:00	2022-07-06 12:35:00	Cloudy	75	Outdoor Only																		10	10	10
201	45492	94525	2022-07-13 11:30:00	2022-07-13 11:40:00	Sunny	78	Outdoor Only					6		1							2			1		10	10
201	45492	94561	2022-07-13 12:49:00	2022-07-13 12:59:00	Sunny	79	Outdoor Only					1		1			1				2			3	2	10	10
201	45492	94621	2022-07-27 10:41:00	2022-07-27 10:51:00	Cloudy	75	Outdoor Only							2	4		1							3		10	10
201	45492	94622	2022-07-27 12:16:00	2022-07-27 12:26:00	Cloudy	75	Outdoor Only					8		1										1		10	10
201	45492	94668	2022-08-03 11:41:00	2022-08-03 11:51:00	Sunny	85	Outdoor Only	1						1										1	7	10	10
201	45492	94670	2022-08-03 12:35:00	2022-08-03 12:45:00	Sunny	86	Outdoor Only					2			1		1				4			2		10	10
201	45492	94700	2022-08-10 11:25:00	2022-08-10 11:35:00	Cloudy	74	Outdoor Only							5	2										2	9	9
201	45492	94717	2022-08-10 12:19:00	2022-08-10 12:29:00	Sunny	75	Outdoor Only								1										8	9	9
201	45492	94742	2022-08-17 11:31:00	2022-08-17 11:41:00	Cloudy	75	Outdoor Only	2						3										1	3	9	9
201	45492	94744	2022-08-17 12:41:00	2022-08-17 12:51:00	Sunny	76	Outdoor Only														7			3		10	10
201	45492	94813	2022-08-24 11:22:00	2022-08-24 11:32:00	Sunny	76	Outdoor Only					2													8	10	10
201	45492	94817	2022-08-24 12:42:00	2022-08-24 12:52:00	Sunny	80	Outdoor Only	1									1				6			1	1	10	10
201	45492	94864	2022-08-31 11:33:00	2022-08-31 11:43:00	Sunny	75	Outdoor Only							4	2									4		10	10
201	45492	94867	2022-08-31 12:34:00	2022-08-31 12:44:00	Sunny	75	Outdoor Only														9					9	9
201	45492	94895	2022-09-07 10:59:00	2022-09-07 11:09:00	Cloudy	71	Outdoor Only							7	1					1					1	10	10
201	45492	94922	2022-09-07 12:13:00	2022-09-07 12:23:00	Cloudy	72	Outdoor Only	1					5	2										2		10	10
201	45492	94946	2022-09-14 11:06:00	2022-09-14 11:16:00	Cloudy	68	Outdoor Only	1				2		1	3		1							2		10	10
201	45492	94949	2022-09-14 12:13:00	2022-09-14 12:23:00	Cloudy	70	Outdoor Only																	1	9	10	10
201	45492	95012	2022-09-21 11:12:00	2022-09-21 11:22:00	Cloudy	76	Outdoor Only																		10	10	10
201	45492	95016	2022-09-21 12:32:00	2022-09-21 12:42:00	Cloudy	82	Outdoor Only																	1	9	10	10
201	45492	95071	2022-09-28 11:00:00	2022-09-28 11:10:00	Cloudy	55	Indoor/Outdoor			2				3	1										1	7	5
201	45492	95078	2022-09-28 12:49:00	2022-09-28 12:59:00	Cloudy	56	Outdoor Only								2		1				6			1		10	10
201	45492	95131	2022-10-05 10:57:00	2022-10-05 11:07:00	Sunny	59	Outdoor Only																		10	10	10
201	45492	95136	2022-10-05 12:41:00	2022-10-05 12:51:00	Sunny	67	Outdoor Only																		10	10	10
201	45492	95188	2022-10-12 11:32:00	2022-10-12 11:42:00	Cloudy	62	Outdoor Only							1	1					2					6	10	10
201	45492	95190	2022-10-12 12:14:00	2022-10-12 12:24:00	Cloudy	66	Outdoor Only					1	2	1											6	10	10
201	45492	95234	2022-10-19 10:55:00	2022-10-19 11:05:00	Rainy	39	Indoor Only								7										2	9	9
201	45492	95238	2022-10-19 12:14:00	2022-10-19 12:24:00	Rainy	40	Indoor Only					3	2												4	9	9
201	45492	95269	2022-10-26 11:21:00	2022-10-26 11:31:00	Rainy	56	Outdoor Only													1					9	10	10
201	45492	95272	2022-10-26 13:02:00	2022-10-26 13:12:00	Cloudy	57	Outdoor Only							2											8	10	10
201	45492	95358	2022-11-09 11:18:00	2022-11-09 11:28:00	Sunny	56	Outdoor Only							1	5										4	10	10
201	45492	95363	2022-11-09 12:46:00	2022-11-09 12:56:00	Sunny	64	Outdoor Only					3		1	1										5	10	10
201	45492	95411	2022-11-16 11:33:00	2022-11-16 11:43:00	Cloudy	37	Indoor Only							1	2		2			1				4		10	10
201	45492	95414	2022-11-16 12:39:00	2022-11-16 12:49:00	Cloudy	37	Indoor Only						2	1							5			2		10	10
201	45492	95475	2022-11-23 11:03:00	2022-11-23 11:13:00	Sunny	49	Indoor Only							5										5		10	10
201	45492	95479	2022-11-23 12:05:00	2022-11-23 12:15:00	Sunny	50	Outdoor Only					2		1	5		1								1	10	10
201	45492	95492	2022-11-30 11:05:00	2022-11-30 11:15:00	Rainy	37	Indoor Only						1	5			1				1			2		10	10
201	45492	95497	2022-11-30 12:32:00	2022-11-30 12:42:00	Cloudy	36	Indoor Only																		10	10	10
201	45492	95548	2022-12-07 11:24:00	2022-12-07 11:34:00	Rainy	46	Indoor/Outdoor			1				3	1		1								4	10	9
201	45492	95554	2022-12-07 12:43:00	2022-12-07 12:53:00	Cloudy	46	Indoor/Outdoor				1			1											8	10	9
201	45492	95571	2022-12-14 11:14:00	2022-12-14 11:24:00	Cloudy	36	Indoor Only					2												5	3	10	10
201	45492	95577	2022-12-14 14:17:00	2022-12-14 14:27:00	Cloudy	37	Indoor Only																		10	10	10
201	45492	95610	2022-12-21 11:12:00	2022-12-21 11:22:00	Sunny	34	Indoor Only																	10		10	10
201	45492	95614	2022-12-21 13:57:00	2022-12-21 14:07:00	Cloudy	36	Indoor Only		4					2	2									1		9	9
201	45492	95619	2022-12-28 11:34:00	2022-12-28 11:44:00	Sunny	38	Indoor Only					1	1												8	10	10
201	45492	95622	2022-12-28 14:07:00	2022-12-28 14:17:00	Sunny	41	Indoor Only							2										8		10	10
201	45492	95638	2023-01-04 11:11:00	2023-01-04 11:21:00	Cloudy	57	Indoor/Outdoor					1	2	7												10	10
201	45492	95643	2023-01-04 14:34:00	2023-01-04 14:44:00	Rainy	57	Indoor/Outdoor						6							2					2	10	10
201	45492	95668	2023-01-11 11:27:00	2023-01-11 11:37:00	Cloudy	41	Indoor/Outdoor							10												10	10
201	45492	95672	2023-01-11 14:39:00	2023-01-11 14:49:00	Cloudy	46	Indoor Only																	10		10	10
201	45492	94379	2022-06-05 11:23:00	2022-06-05 11:33:00	Cloudy	67	Outdoor Only					2												1	7	10	10
201	45492	94384	2022-06-05 12:53:00	2022-06-05 13:03:00	Cloudy	69	Outdoor Only					6												1	3	10	10
201	45492	94424	2022-06-19 11:01:00	2022-06-19 11:11:00	Sunny	66	Outdoor Only																		10	10	10
201	45492	94431	2022-06-19 12:33:00	2022-06-19 12:43:00	Sunny	67	Outdoor Only					3		1										3	3	10	10
201	45492	94483	2022-07-03 11:33:00	2022-07-03 11:43:00	Sunny	77	Outdoor Only					1		1	2		1				1			1	3	10	10
201	45492	94485	2022-07-03 12:06:00	2022-07-03 12:16:00	Sunny	77	Outdoor Only				2			1	6										1	10	8
201	45492	94528	2022-07-17 11:13:00	2022-07-17 11:23:00	Cloudy	74	Outdoor Only					2												4	4	10	10
201	45492	94533	2022-07-17 12:30:00	2022-07-17 12:40:00	Rainy	74	Outdoor Only																	2	8	10	10
201	45492	94542	2022-07-10 10:58:00	2022-07-10 11:08:00	Sunny	70	Outdoor Only							1										2	7	10	10
201	45492	94547	2022-07-10 12:01:00	2022-07-10 12:11:00	Sunny	77	Outdoor Only							2	3									5		10	10
201	45492	94652	2022-07-24 11:19:00	2022-07-24 11:29:00	Sunny	86	Outdoor Only					4		1	2									1	2	10	10
201	45492	94654	2022-07-24 11:56:00	2022-07-24 12:06:00	Cloudy	86	Outdoor Only				1				3									3	3	10	9
201	45492	94659	2022-07-31 11:23:00	2022-07-31 11:33:00	Cloudy	75	Outdoor Only														7				3	10	10
201	45492	94661	2022-07-31 12:08:00	2022-07-31 12:18:00	Cloudy	77	Outdoor Only								6									2	2	10	10
201	45492	94701	2022-08-07 11:03:00	2022-08-07 11:13:00	Sunny	84	Outdoor Only					2		1	5									2		10	10
201	45492	94707	2022-08-07 12:21:00	2022-08-07 12:31:00	Sunny	86	Outdoor Only																	4	6	10	10
201	45492	94747	2022-08-14 10:55:00	2022-08-14 11:05:00	Cloudy	71	Outdoor Only					1		1										4	4	10	10
201	45492	94750	2022-08-14 11:58:00	2022-08-14 12:08:00	Cloudy	72	Outdoor Only				1			2							5			2		10	9
201	45492	94797	2022-08-21 11:26:00	2022-08-21 11:36:00	Rainy	70	Indoor/Outdoor			1	2						1							6		10	7
201	45492	94800	2022-08-21 12:21:00	2022-08-21 12:31:00	Rainy	69	Indoor/Outdoor				5			2										2	1	10	5
201	45492	94899	2022-09-04 11:03:00	2022-09-04 11:13:00	Rainy	71	Outdoor Only					1													9	10	10
201	45492	94903	2022-09-04 12:14:00	2022-09-04 12:24:00	Rainy	71	Outdoor Only							2	4									2	2	10	10
201	45492	94960	2022-09-11 10:54:00	2022-09-11 11:04:00	Cloudy	68	Outdoor Only				2			2										2	4	10	8
201	45492	94967	2022-09-11 12:30:00	2022-09-11 12:40:00	Cloudy	70	Outdoor Only														10					10	10
201	45492	95019	2022-09-18 11:05:00	2022-09-18 11:15:00	Sunny	78	Outdoor Only							1										1	8	10	10
201	45492	95023	2022-09-18 12:01:00	2022-09-18 12:11:00	Cloudy	80	Outdoor Only					10														10	10
201	45492	95080	2022-09-25 11:11:00	2022-09-25 11:21:00	Sunny	64	Outdoor Only																	1	9	10	10
201	45492	95084	2022-09-25 12:11:00	2022-09-25 12:21:00	Cloudy	66	Outdoor Only							1	3						6					10	10
201	45492	95138	2022-10-02 10:55:00	2022-10-02 11:05:00	Cloudy	58	Outdoor Only				1														9	10	9
201	45492	95142	2022-10-02 11:56:00	2022-10-02 12:06:00	Cloudy	58	Outdoor Only					2			1									2	5	10	10
201	45492	95172	2022-10-09 11:04:00	2022-10-09 11:14:00	Sunny	54	Outdoor Only																		10	10	10
201	45492	95174	2022-10-09 11:57:00	2022-10-09 12:07:00	Sunny	57	Outdoor Only					5									2				3	10	10
201	45492	95210	2022-10-16 10:56:00	2022-10-16 11:06:00	Sunny	56	Outdoor Only					2		1											7	10	10
201	45492	95217	2022-10-16 12:29:00	2022-10-16 12:39:00	Sunny	60	Outdoor Only				1														9	10	9
201	45492	95221	2022-10-17 11:39:00	2022-10-17 11:49:00	Cloudy	46	Indoor/Outdoor							2						1				1	6	10	10
201	45492	95310	2022-10-30 11:17:00	2022-10-30 11:27:00	Cloudy	54	Outdoor Only					2		1				1							6	10	10
201	45492	95312	2022-10-30 11:54:00	2022-10-30 12:04:00	Cloudy	57	Outdoor Only																		10	10	10
201	45492	95364	2022-11-06 10:59:00	2022-11-06 11:09:00	Sunny	63	Outdoor Only				1													2	7	10	9
201	45492	95368	2022-11-06 11:58:00	2022-11-06 12:08:00	Sunny	66	Outdoor Only	1			1			1	3								1		3	10	9
201	45492	95419	2022-11-13 11:05:00	2022-11-13 11:15:00	Cloudy	36	Indoor Only						1	1				5							3	10	10
201	45492	95420	2022-11-13 11:44:00	2022-11-13 11:54:00	Cloudy	39	Indoor Only							1	2		1	1						2	3	10	10
201	45492	95459	2022-11-20 10:53:00	2022-11-20 11:03:00	Cloudy	24	Indoor Only							2										8		10	10
201	45492	95463	2022-11-20 11:35:00	2022-11-20 11:45:00	Cloudy	25	Indoor Only						4							1				5		10	10
201	45492	95531	2022-12-04 10:37:00	2022-12-04 10:47:00	Sunny	29	Indoor Only					6													4	10	10
201	45492	95535	2022-12-04 11:19:00	2022-12-04 11:29:00	Sunny	31	Indoor Only					1		1										5	3	10	10
201	45492	94281	2022-04-22 11:24:00	2022-04-22 11:34:00	Sunny	55	Outdoor Only				1			3								1			5	10	9
201	45492	94293	2022-04-29 11:50:00	2022-04-29 12:00:00	Sunny	55	Indoor/Outdoor					1		2	3									3	1	10	10
201	45492	94306	2022-05-06 11:09:00	2022-05-06 11:19:00	Rainy	52	Indoor/Outdoor			1				1										8		10	9
201	45492	94318	2022-05-13 12:47:00	2022-05-13 12:57:00	Sunny	80	Outdoor Only						2								1				7	10	10
201	45492	94332	2022-05-20 12:08:00	2022-05-20 12:18:00	Cloudy	72	Outdoor Only														8			1	1	10	10
201	45492	94334	2022-05-20 12:33:00	2022-05-20 12:43:00	Cloudy	72	Outdoor Only														6			4		10	10
201	45492	94349	2022-05-27 11:44:00	2022-05-27 11:54:00	Cloudy	68	Outdoor Only								1		1			2					6	10	10
201	45492	94353	2022-05-27 12:38:00	2022-05-27 12:48:00	Sunny	72	Outdoor Only					1	9													10	10
201	45492	94367	2022-06-03 11:48:00	2022-06-03 11:58:00	Sunny	70	Outdoor Only														9			1		10	10
201	45492	94370	2022-06-03 12:22:00	2022-06-03 12:32:00	Sunny	70	Outdoor Only				1	4		2	1						1			1		10	9
201	45492	94372	2022-06-03 12:46:00	2022-06-03 12:56:00	Sunny	70	Outdoor Only						7	1										2		10	10
201	45492	94387	2022-06-10 11:20:00	2022-06-10 11:30:00	Sunny	72	Outdoor Only																	1	9	10	10
201	45492	94390	2022-06-10 12:00:00	2022-06-10 12:10:00	Sunny	72	Outdoor Only					1													9	10	10
201	45492	94416	2022-06-17 11:19:00	2022-06-17 11:29:00	Sunny	78	Outdoor Only					1		3	1									1	4	10	10
201	45492	94419	2022-06-17 12:00:00	2022-06-17 12:10:00	Sunny	78	Outdoor Only								1									1	8	10	10
201	45492	94515	2022-07-08 11:21:00	2022-07-08 11:31:00	Sunny	80	Outdoor Only							1	6									1	1	9	9
201	45492	94517	2022-07-08 11:43:00	2022-07-08 11:53:00	Sunny	80	Outdoor Only								9									1		10	10
201	45492	94521	2022-07-08 12:43:00	2022-07-08 12:53:00	Cloudy	80	Outdoor Only							1	7									2		10	10
201	45492	94684	2022-08-05 11:47:00	2022-08-05 11:57:00	Sunny	80	Outdoor Only					1	1		2										5	9	9
201	45492	94687	2022-08-05 12:25:00	2022-08-05 12:35:00	Sunny	80	Outdoor Only							1	6										2	9	9
201	45492	94780	2022-08-19 11:51:00	2022-08-19 12:01:00	Cloudy	80	Outdoor Only							1										3	5	9	9
201	45492	94784	2022-08-19 12:37:00	2022-08-19 12:47:00	Cloudy	80	Outdoor Only							1	1										8	10	10
201	45492	94837	2022-08-26 11:27:00	2022-08-26 11:37:00	Cloudy	77	Outdoor Only										1							9		10	10
201	45492	94839	2022-08-26 11:49:00	2022-08-26 11:59:00	Cloudy	77	Outdoor Only																	3	7	10	10
201	45492	94843	2022-08-26 12:22:00	2022-08-26 12:32:00	Cloudy	77	Outdoor Only							1									1	8		10	10
201	45492	94934	2022-09-09 10:54:00	2022-09-09 11:04:00	Sunny	75	Outdoor Only																	1	9	10	10
201	45492	94937	2022-09-09 11:38:00	2022-09-09 11:48:00	Sunny	75	Outdoor Only	1				1	5	2											1	10	10
201	45492	94943	2022-09-09 12:44:00	2022-09-09 12:54:00	Sunny	75	Outdoor Only							3	4						1				2	10	10
201	45492	94992	2022-09-16 10:56:00	2022-09-16 11:06:00	Sunny	75	Outdoor Only					2													8	10	10
201	45492	94996	2022-09-16 11:47:00	2022-09-16 11:57:00	Sunny	75	Outdoor Only	2																1	7	10	10
201	45492	94997	2022-09-16 12:01:00	2022-09-16 12:11:00	Sunny	75	Outdoor Only					4					1								5	10	10
201	45492	95001	2022-09-16 12:50:00	2022-09-16 13:00:00	Sunny	80	Outdoor Only						5		1		1				1			2		10	10
201	45492	95056	2022-09-23 11:30:00	2022-09-23 11:40:00	Cloudy	58	Outdoor Only																		10	10	10
201	45492	95057	2022-09-23 11:51:00	2022-09-23 12:01:00	Cloudy	58	Outdoor Only																		10	10	10
201	45492	95059	2022-09-23 12:16:00	2022-09-23 12:26:00	Cloudy	60	Outdoor Only					2			3									1	4	10	10
201	45492	95111	2022-09-30 10:53:00	2022-09-30 11:03:00	Sunny	60	Outdoor Only							1											9	10	10
201	45492	95117	2022-09-30 12:01:00	2022-09-30 12:11:00	Sunny	60	Outdoor Only																		9	9	9
201	45492	95121	2022-09-30 12:46:00	2022-09-30 12:56:00	Sunny	60	Outdoor Only																		10	10	10
201	45492	95393	2022-11-11 11:29:00	2022-11-11 11:39:00	Rainy	60	Indoor Only												10							10	10
201	45492	95396	2022-11-11 12:08:00	2022-11-11 12:18:00	Rainy	60	Indoor Only					3		1											5	9	9
201	45492	95449	2022-11-18 11:00:00	2022-11-18 11:10:00	Cloudy	33	Indoor Only	1					4		1		1		1					2		10	10
201	45492	95455	2022-11-18 12:08:00	2022-11-18 12:18:00	Cloudy	33	Indoor Only					1					1		4					4		10	10
201	45492	95458	2022-11-18 12:41:00	2022-11-18 12:51:00	Cloudy	33	Indoor Only					1			1									3	5	10	10
201	45492	95518	2022-12-02 12:02:00	2022-12-02 12:12:00	Cloudy	43	Indoor Only					1							2						7	10	10
201	45492	95522	2022-12-02 12:48:00	2022-12-02 12:58:00	Sunny	45	Indoor Only				1				4				2						2	9	8
201	45492	95589	2022-12-16 11:11:00	2022-12-16 11:21:00	Cloudy	37	Indoor Only	1																	9	10	10
201	45492	95592	2022-12-16 11:43:00	2022-12-16 11:53:00	Cloudy	37	Indoor Only	2				2		1											5	10	10
201	45492	95596	2022-12-16 12:33:00	2022-12-16 12:43:00	Cloudy	37	Indoor Only																		10	10	10
201	45492	95654	2023-01-06 12:21:00	2023-01-06 12:31:00	Cloudy	40	Indoor Only	5				1			1										3	10	10
201	45492	95682	2023-01-27 10:51:00	2023-01-27 11:01:00	Cloudy	35	Indoor Only																	10		10	10
201	45492	95688	2023-01-27 12:06:00	2023-01-27 12:16:00	Cloudy	35	Indoor Only							1										9		10	10
201	45492	94394	2022-06-13 13:10:00	2022-06-13 13:20:00	Sunny	79	Outdoor Only														7			3		10	10
201	45492	94581	2022-07-18 11:21:00	2022-07-18 11:31:00	Cloudy	71	Outdoor Only					3	1	3							1			1	1	10	10
201	45492	94582	2022-07-18 12:20:00	2022-07-18 12:30:00	Cloudy	71	Outdoor Only														10					10	10
201	45492	94628	2022-07-25 10:47:00	2022-07-25 10:57:00	Sunny	71	Outdoor Only														10					10	10
201	45492	94631	2022-07-25 12:46:00	2022-07-25 12:56:00	Sunny	75	Outdoor Only					1			1		1				7					10	10
201	45492	94709	2022-08-08 10:52:00	2022-08-08 11:02:00	Cloudy	77	Outdoor Only																		10	10	10
201	45492	94713	2022-08-08 12:34:00	2022-08-08 12:44:00	Cloudy	83	Outdoor Only					1		2										2	5	10	10
201	45492	94756	2022-08-15 10:49:00	2022-08-15 10:59:00	Cloudy	75	Outdoor Only							10												10	10
201	45492	94759	2022-08-15 12:43:00	2022-08-15 12:53:00	Sunny	75	Outdoor Only																	4	6	10	10
201	45492	94870	2022-08-29 11:18:00	2022-08-29 11:28:00	Rainy	82	Outdoor Only																	2	8	10	10
201	45492	94874	2022-08-29 12:35:00	2022-08-29 12:45:00	Rainy	77	Outdoor Only																		10	10	10
201	45492	94908	2022-09-05 11:28:00	2022-09-05 11:38:00	Cloudy	71	Outdoor Only	1						5					1					3		10	10
201	45492	94910	2022-09-05 12:46:00	2022-09-05 12:56:00	Cloudy	71	Outdoor Only						1	1										2	6	10	10
201	45492	94970	2022-09-12 10:57:00	2022-09-12 11:07:00	Cloudy	64	Outdoor Only					8		2												10	10
201	45492	94974	2022-09-12 12:43:00	2022-09-12 12:53:00	Cloudy	66	Outdoor Only					6		1	1									2		10	10
201	45492	95027	2022-09-19 10:25:00	2022-09-19 10:35:00	Sunny	70	Outdoor Only					6		3										1		10	10
201	45492	95030	2022-09-19 11:56:00	2022-09-19 12:06:00	Sunny	76	Outdoor Only							1										1	8	10	10
201	45492	95087	2022-09-26 10:15:00	2022-09-26 10:25:00	Cloudy	59	Outdoor Only					9		1												10	10
201	45492	95091	2022-09-26 11:48:00	2022-09-26 11:58:00	Cloudy	61	Outdoor Only					2		4							1				3	10	10
201	45492	95149	2022-10-03 10:50:00	2022-10-03 11:00:00	Sunny	56	Outdoor Only					1		4							1			1	3	10	10
201	45492	95150	2022-10-03 11:42:00	2022-10-03 11:52:00	Sunny	56	Outdoor Only					3		1											6	10	10
201	45492	95181	2022-10-10 11:00:00	2022-10-10 11:10:00	Sunny	58	Outdoor Only							1	1										8	10	10
201	45492	95182	2022-10-10 11:53:00	2022-10-10 12:03:00	Sunny	58	Outdoor Only							1						1				1	7	10	10
201	45492	95225	2022-10-17 12:51:00	2022-10-17 13:01:00	Rainy	46	Indoor/Outdoor					1	4	3							1			1		10	10
201	45492	95319	2022-10-31 10:43:00	2022-10-31 10:53:00	Cloudy	60	Outdoor Only							1										1	8	10	10
201	45492	95322	2022-10-31 11:47:00	2022-10-31 11:57:00	Cloudy	63	Outdoor Only							2											8	10	10
201	45492	95330	2022-10-24 11:14:00	2022-10-24 11:24:00	Sunny	64	Outdoor Only													3					7	10	10
201	45492	95331	2022-10-24 12:29:00	2022-10-24 12:39:00	Sunny	72	Outdoor Only						1	1	1										7	10	10
201	45492	95373	2022-11-07 10:25:00	2022-11-07 10:35:00	Sunny	56	Outdoor Only							2							1				7	10	10
201	45492	95379	2022-11-07 12:56:00	2022-11-07 13:06:00	Sunny	56	Outdoor Only					1		6										1	2	10	10
201	45492	95424	2022-11-14 10:29:00	2022-11-14 10:39:00	Cloudy	35	Indoor Only					2		2										6		10	10
201	45492	95428	2022-11-14 11:56:00	2022-11-14 12:06:00	Cloudy	35	Indoor Only							1						2					7	10	10
201	45492	95469	2022-11-21 10:36:00	2022-11-21 10:46:00	Sunny	34	Indoor Only							2						1					7	10	10
201	45492	95474	2022-11-21 11:44:00	2022-11-21 11:54:00	Sunny	39	Indoor Only					4		1										1	4	10	10
201	45492	95539	2022-12-05 10:39:00	2022-12-05 10:49:00	Sunny	39	Indoor Only							5					2		1			2		10	10
201	45492	95543	2022-12-05 11:24:00	2022-12-05 11:34:00	Sunny	43	Indoor Only							1											9	10	10
201	45492	95563	2022-12-12 10:14:00	2022-12-12 10:24:00	Cloudy	35	Indoor Only	2				1	1											6		10	10
201	45492	95565	2022-12-12 11:46:00	2022-12-12 11:56:00	Cloudy	37	Indoor Only							1										7	2	10	10
201	45492	95598	2022-12-19 10:21:00	2022-12-19 10:31:00	Cloudy	25	Indoor Only							3										6	1	10	10
201	45492	95602	2022-12-19 11:23:00	2022-12-19 11:33:00	Snowy	25	Indoor Only													1				1	8	10	10
201	45492	95632	2023-01-02 11:33:00	2023-01-02 11:43:00	Cloudy	48	Indoor/Outdoor			1				2						3				2	2	10	9
201	45492	95635	2023-01-02 12:23:00	2023-01-02 12:33:00	Cloudy	47	Indoor/Outdoor			1				5										4		10	9
201	45492	95658	2023-01-09 12:26:00	2023-01-09 12:36:00	Cloudy	35	Indoor Only	1				1		2										4	2	10	10
201	45492	95662	2023-01-09 13:19:00	2023-01-09 13:29:00	Cloudy	35	Indoor Only										1							3	6	10	10
201	45492	94472	2022-07-02 10:48:00	2022-07-02 10:58:00	Sunny	73	Outdoor Only	1				1		1	6									1		10	10
201	45492	94478	2022-07-02 12:46:00	2022-07-02 12:56:00	Sunny	75	Outdoor Only						3	1	4									2		10	10
201	45492	94492	2022-07-04 11:26:00	2022-07-04 11:36:00	Sunny	84	Outdoor Only																		10	10	10
201	45492	94493	2022-07-04 12:12:00	2022-07-04 12:22:00	Sunny	86	Outdoor Only					9													1	10	10
201	45492	94496	2022-07-05 10:45:00	2022-07-05 10:55:00	Rainy	74	Outdoor Only					2			1										7	10	10
201	45492	94501	2022-07-05 12:37:00	2022-07-05 12:47:00	Cloudy	78	Outdoor Only					5		1											4	10	10
201	45492	94537	2022-07-09 11:27:00	2022-07-09 11:37:00	Cloudy	77	Outdoor Only					3			7											10	10
201	45492	94538	2022-07-09 12:22:00	2022-07-09 12:32:00	Cloudy	77	Outdoor Only					6	1	1										2		10	10
201	45492	94563	2022-07-14 10:58:00	2022-07-14 11:08:00	Cloudy	73	Outdoor Only					1	5												4	10	10
201	45492	94568	2022-07-14 12:42:00	2022-07-14 12:52:00	Cloudy	75	Outdoor Only																	3	7	10	10
201	45492	94573	2022-07-16 11:12:00	2022-07-16 11:22:00	Cloudy	68	Outdoor Only							1	6									1	2	10	10
201	45492	94577	2022-07-16 12:43:00	2022-07-16 12:53:00	Cloudy	73	Outdoor Only					1		1	2		1							2	3	10	10
201	45492	94602	2022-07-22 10:47:00	2022-07-22 10:57:00	Cloudy	83	Outdoor Only					1		1	3									2	3	10	10
201	45492	94606	2022-07-22 12:03:00	2022-07-22 12:13:00	Cloudy	83	Outdoor Only						1	1										2	6	10	10
201	45492	94610	2022-07-23 10:46:00	2022-07-23 10:56:00	Cloudy	81	Outdoor Only					5		3										2		10	10
201	45492	94614	2022-07-23 12:04:00	2022-07-23 12:14:00	Cloudy	82	Outdoor Only	1				5					1							1	2	10	10
201	45492	94643	2022-07-30 10:55:00	2022-07-30 11:05:00	Cloudy	75	Outdoor Only					2												1	7	10	10
201	45492	94647	2022-07-30 12:22:00	2022-07-30 12:32:00	Cloudy	76	Outdoor Only																		10	10	10
201	45492	94689	2022-08-06 10:40:00	2022-08-06 10:50:00	Cloudy	81	Outdoor Only					5													5	10	10
201	45492	94693	2022-08-06 12:01:00	2022-08-06 12:11:00	Cloudy	82	Outdoor Only					8		1	1											10	10
201	45492	94787	2022-08-20 11:05:00	2022-08-20 11:15:00	Cloudy	83	Outdoor Only						1	1										8		10	10
201	45492	94791	2022-08-20 12:18:00	2022-08-20 12:28:00	Cloudy	83	Outdoor Only		1			4		1										4		10	10
201	45492	94802	2022-08-22 10:43:00	2022-08-22 10:53:00	Cloudy	72	Outdoor Only		6			3			1											10	10
201	45492	94806	2022-08-22 12:16:00	2022-08-22 12:26:00	Cloudy	73	Outdoor Only					1					1							3	5	10	10
201	45492	94845	2022-08-27 10:57:00	2022-08-27 11:07:00	Cloudy	72	Outdoor Only					3	4		2										1	10	10
201	45492	94849	2022-08-27 12:01:00	2022-08-27 12:11:00	Cloudy	76	Outdoor Only		1															2	7	10	10
201	45492	94952	2022-09-10 10:52:00	2022-09-10 11:02:00	Cloudy	74	Outdoor Only								4									1	5	10	10
201	45492	94955	2022-09-10 12:04:00	2022-09-10 12:14:00	Cloudy	77	Outdoor Only							2					2						6	10	10
201	45492	95002	2022-09-17 10:44:00	2022-09-17 10:54:00	Sunny	74	Outdoor Only					6			2									2		10	10
201	45492	95006	2022-09-17 12:27:00	2022-09-17 12:37:00	Sunny	79	Outdoor Only								1										9	10	10
201	45492	95063	2022-09-24 10:40:00	2022-09-24 10:50:00	Cloudy	60	Outdoor Only																		10	10	10
201	45492	95067	2022-09-24 12:03:00	2022-09-24 12:13:00	Cloudy	62	Outdoor Only		1					1											8	10	10
201	45492	95122	2022-10-01 10:54:00	2022-10-01 11:04:00	Cloudy	61	Outdoor Only																	1	9	10	10
201	45492	95126	2022-10-01 12:02:00	2022-10-01 12:12:00	Cloudy	62	Outdoor Only																		10	10	10
201	45492	95254	2022-10-21 12:04:00	2022-10-21 12:14:00	Sunny	59	Outdoor Only								1									1	8	10	10
201	45492	95258	2022-10-22 11:01:00	2022-10-22 11:11:00	Sunny	62	Outdoor Only																		10	10	10
201	45492	95262	2022-10-22 12:03:00	2022-10-22 12:13:00	Sunny	64	Outdoor Only							6	2										2	10	10
201	45492	95290	2022-10-28 10:46:00	(blank)	Cloudy	46	Indoor/Outdoor							2											4	6	6
201	45492	95292	2022-10-28 10:55:00	2022-10-28 11:05:00	Cloudy	47	Indoor/Outdoor							3	7											10	10
201	45492	95296	2022-10-28 12:10:00	2022-10-28 12:20:00	Cloudy	51	Outdoor Only																		10	10	10
201	45492	95300	2022-10-29 10:49:00	2022-10-29 10:59:00	Sunny	51	Outdoor Only					4													6	10	10
201	45492	95304	2022-10-29 12:07:00	2022-10-29 12:17:00	Sunny	58	Outdoor Only																	1	9	10	10
201	45492	95340	2022-11-04 11:02:00	2022-11-04 11:12:00	Sunny	65	Outdoor Only						1		1										8	10	10
201	45492	95345	2022-11-04 12:15:00	2022-11-04 12:25:00	Sunny	69	Outdoor Only																		10	10	10
201	45492	95348	2022-11-05 10:59:00	2022-11-05 11:09:00	Cloudy	69	Outdoor Only																		10	10	10
201	45492	95352	2022-11-05 12:19:00	2022-11-05 12:29:00	Cloudy	73	Outdoor Only								3										7	10	10
201	45492	95400	2022-11-12 10:59:00	2022-11-12 11:09:00	Cloudy	39	Indoor Only					6													4	10	10
201	45492	95404	2022-11-12 12:03:00	2022-11-12 12:13:00	Cloudy	39	Indoor Only		1			3		3					1						2	10	10
201	45492	95483	2022-11-26 10:56:00	2022-11-26 11:06:00	Sunny	45	Outdoor Only			2				1	1					1					5	10	8
201	45492	95487	2022-11-26 13:38:00	2022-11-26 13:48:00	Sunny	56	Outdoor Only							1											9	10	10
201	45492	95523	2022-12-03 11:05:00	2022-12-03 11:15:00	Rainy	43	Indoor Only						1											3	6	10	10
201	45492	95527	2022-12-03 14:33:00	2022-12-03 14:43:00	Cloudy	39	Indoor Only						1	1										3	5	10	10
201	45492	94553	2022-07-12 11:52:00	2022-07-12 12:02:00	Sunny	80	Outdoor Only								1						7			1		9	9
201	45492	94557	2022-07-12 12:39:00	2022-07-12 12:49:00	Sunny	81	Outdoor Only			2				2	2		2							1		9	7
201	45492	94588	2022-07-19 11:35:00	2022-07-19 11:45:00	Sunny	81	Outdoor Only			1				2	3									3		9	8
201	45492	94591	2022-07-19 12:16:00	2022-07-19 12:26:00	Sunny	82	Outdoor Only							3										5		8	8
201	45492	94767	2022-08-16 12:46:00	2022-08-16 12:56:00	Cloudy	72	Outdoor Only							3					6					1		10	10
201	45492	94820	2022-08-23 12:05:00	2022-08-23 12:15:00	Sunny	73	Outdoor Only				1			2							6			1		10	9
201	45492	94824	2022-08-23 12:41:00	2022-08-23 12:51:00	Sunny	76	Outdoor Only	2																7		9	9
201	45492	94854	2022-08-30 11:37:00	2022-08-30 11:47:00	Cloudy	68	Outdoor Only							3											7	10	10
201	45492	94858	2022-08-30 12:26:00	2022-08-30 12:36:00	Cloudy	68	Outdoor Only																		10	10	10
201	45492	94915	2022-09-06 11:33:00	2022-09-06 11:43:00	Rainy	66	Outdoor Only													1				9		10	10
201	45492	94919	2022-09-06 12:19:00	2022-09-06 12:29:00	Rainy	68	Outdoor Only							1							7			2		10	10
201	45492	94977	2022-09-13 11:22:00	2022-09-13 11:32:00	Cloudy	61	Outdoor Only							1										2	7	10	10
201	45492	94981	2022-09-13 12:00:00	2022-09-13 12:10:00	Sunny	63	Outdoor Only					3		3							2			2		10	10
201	45492	95038	2022-09-20 11:28:00	2022-09-20 11:38:00	Sunny	73	Outdoor Only							1						1				7		9	9
201	45492	95040	2022-09-20 12:17:00	2022-09-20 12:27:00	Sunny	77	Outdoor Only				1			1											8	10	9
201	45492	95096	2022-09-27 11:29:00	2022-09-27 11:39:00	Rainy	54	Indoor/Outdoor							6							1			3		10	10
201	45492	95102	2022-09-27 12:37:00	2022-09-27 12:47:00	Cloudy	55	Outdoor Only																		10	10	10
201	45492	95154	2022-10-04 11:10:00	2022-10-04 11:20:00	Sunny	61	Outdoor Only																		10	10	10
201	45492	95161	2022-10-04 12:27:00	2022-10-04 12:37:00	Sunny	62	Outdoor Only														10					10	10
201	45492	95227	2022-10-18 11:28:00	2022-10-18 11:38:00	Rainy	40	Indoor Only																		10	10	10
201	45492	95230	2022-10-18 12:00:00	2022-10-18 12:10:00	Rainy	40	Indoor Only					1		2	2										5	10	10
201	45492	95278	2022-10-25 11:44:00	2022-10-25 11:54:00	Sunny	67	Outdoor Only							2			1								7	10	10
201	45492	95281	2022-10-25 12:34:00	2022-10-25 12:44:00	Sunny	70	Outdoor Only							1	1		1								7	10	10
201	45492	95381	2022-11-08 12:02:00	2022-11-08 12:12:00	Sunny	54	Outdoor Only										1								9	10	10
201	45492	95435	2022-11-15 11:48:00	2022-11-15 11:58:00	Cloudy	39	Indoor Only							1	4					1				2	1	9	9
201	45492	95438	2022-11-15 12:11:00	2022-11-15 12:21:00	Cloudy	39	Indoor Only					4	1		1									4		10	10
201	45492	95500	2022-11-29 11:39:00	2022-11-29 11:49:00	Cloudy	48	Indoor Only														9			1		10	10
201	45492	95505	2022-11-29 12:32:00	2022-11-29 12:42:00	Cloudy	50	Indoor Only							1							1			8		10	10
201	45492	95607	2022-12-20 12:15:00	2022-12-20 12:25:00	Sunny	33	Indoor Only					3			1			2							4	10	10
201	45492	94205	2022-02-16 16:02:00	2022-02-16 16:12:00	Cloudy	54	Indoor Only					8	1	1												10	10
201	45492	94207	2022-02-18 11:19:00	2022-02-18 11:29:00	Snowy	19	Indoor Only	1	1					1							5			2		10	10
201	45492	94212	2022-02-19 15:16:00	2022-02-19 15:26:00	Sunny	21	Indoor Only					3	3											4		10	10
201	45492	94213	2022-02-22 14:53:00	2022-02-22 15:03:00	Rainy	54	Indoor Only					1								9						10	10
201	45492	94219	2022-02-25 11:14:00	2022-02-25 11:24:00	Snowy	25	Indoor Only		1			6	1	1										1		10	10
201	45492	94223	2022-02-25 12:58:00	2022-02-25 13:08:00	Snowy	25	Indoor Only	1				2	2							1	2			2		10	10
201	45492	94227	2022-03-01 13:34:00	2022-03-01 13:44:00	Rainy	45	Indoor Only					8												2		10	10
201	45492	94229	2022-03-03 09:19:00	2022-03-03 09:29:00	Cloudy	26	Indoor Only							1					9							10	10
201	45492	94233	2022-03-03 14:35:00	2022-03-03 14:45:00	Cloudy	28	Indoor Only					5								1				4		10	10
201	45492	94238	2022-04-04 12:52:00	2022-04-04 13:02:00	Rainy	39	Indoor Only					10														10	10
201	45492	94242	2022-04-06 10:22:00	2022-04-06 10:32:00	Cloudy	59	Outdoor Only							6										4		10	10
201	45492	94246	2022-04-07 15:11:00	2022-04-07 15:21:00	Cloudy	54	Outdoor Only							2											8	10	10
201	45492	94251	2022-04-11 14:43:00	2022-04-11 14:53:00	Cloudy	55	Indoor/Outdoor					2									2				6	10	10
201	45492	94256	2022-04-13 10:51:00	2022-04-13 11:01:00	Cloudy	68	Outdoor Only																		10	10	10
201	45492	94259	2022-04-14 14:31:00	2022-04-14 14:41:00	Sunny	55	Outdoor Only	1						2							3	1		3		10	10
201	45492	94262	2022-04-18 12:17:00	2022-04-18 12:27:00	Snowy	35	Indoor Only					9													1	10	10
201	45492	94268	2022-04-19 11:27:00	2022-04-19 11:37:00	Cloudy	36	Indoor Only					2		1										5	1	9	9
201	45492	94272	2022-04-21 11:08:00	2022-04-21 11:18:00	Rainy	55	Indoor/Outdoor			2			1	1		1				1	2			2		10	8
201	45492	94284	2022-04-27 11:07:00	2022-04-27 11:17:00	Cloudy	37	Indoor Only		2										5						3	10	10
201	45492	94345	2022-05-27 10:53:00	2022-05-27 11:03:00	Sunny	68	Outdoor Only						1								2			3		6	6
201	45492	94776	2022-08-19 10:55:00	2022-08-19 11:05:00	Sunny	80	Outdoor Only							3					1					1	5	10	10
201	45492	95514	2022-12-02 11:08:00	2022-12-02 11:18:00	Cloudy	43	Indoor Only								2				2						6	10	10
201	45492	95650	2023-01-06 11:36:00	2023-01-06 11:46:00	Cloudy	40	Indoor Only					3					1							1	5	10	10
201	45492	94300	2022-05-05 11:29:00	2022-05-05 11:39:00	Cloudy	57	Outdoor Only					1			6					2				1		10	10
201	45492	94301	2022-05-05 13:08:00	2022-05-05 13:18:00	Cloudy	55	Outdoor Only								3								7			10	10
201	45492	94309	2022-05-12 12:06:00	2022-05-12 12:16:00	Sunny	82	Outdoor Only							1	2					2				2	2	9	9
201	45492	94321	2022-05-19 10:46:00	2022-05-19 10:56:00	Sunny	66	Outdoor Only																		9	9	9
201	45492	94325	2022-05-19 12:51:00	2022-05-19 13:01:00	Sunny	67	Indoor/Outdoor													4				2	4	10	10
201	45492	94338	2022-05-26 10:46:00	2022-05-26 10:56:00	Cloudy	73	Outdoor Only													3					7	10	10
201	45492	94341	2022-05-26 12:36:00	2022-05-26 12:46:00	Cloudy	77	Outdoor Only													2				1	7	10	10
201	45492	94354	2022-06-02 10:39:00	2022-06-02 10:49:00	Sunny	63	Outdoor Only							1											9	10	10
201	45492	94359	2022-06-02 12:38:00	2022-06-02 12:48:00	Cloudy	64	Outdoor Only						1	1											8	10	10
201	45492	94406	2022-06-16 10:40:00	2022-06-16 10:50:00	Sunny	88	Outdoor Only	1				1		2	2									3	1	10	10
201	45492	94411	2022-06-16 13:05:00	2022-06-16 13:15:00	Sunny	91	Outdoor Only					1		1	3									1	4	10	10
201	45492	94441	2022-06-23 10:44:00	2022-06-23 10:54:00	Sunny	68	Outdoor Only						2		4										4	10	10
201	45492	94444	2022-06-23 12:24:00	2022-06-23 12:34:00	Sunny	72	Outdoor Only								6										4	10	10
201	45492	94456	2022-06-30 10:23:00	2022-06-30 10:33:00	Sunny	82	Outdoor Only					4	5											1		10	10
201	45492	94460	2022-06-30 12:28:00	2022-06-30 12:38:00	Sunny	88	Outdoor Only					4			1									1	4	10	10
201	45492	94506	2022-07-07 10:32:00	2022-07-07 10:42:00	Sunny	75	Outdoor Only					2		1											7	10	10
201	45492	94509	2022-07-07 12:30:00	2022-07-07 12:40:00	Sunny	77	Outdoor Only								7						1			2		10	10
201	45492	94594	2022-07-21 11:10:00	2022-07-21 11:20:00	Sunny	82	Outdoor Only					1		3	3									3		10	10
201	45492	94598	2022-07-21 12:44:00	2022-07-21 12:54:00	Sunny	84	Outdoor Only														6			2	2	10	10
201	45492	94635	2022-07-28 11:04:00	2022-07-28 11:14:00	Sunny	81	Outdoor Only																		10	10	10
201	45492	94638	2022-07-28 12:32:00	2022-07-28 12:42:00	Sunny	82	Outdoor Only																		9	9	9
201	45492	94673	2022-08-04 10:46:00	2022-08-04 10:56:00	Rainy	71	Outdoor Only	1	1					4	3				1							10	10
201	45492	94677	2022-08-04 12:50:00	2022-08-04 13:00:00	Cloudy	75	Outdoor Only																		10	10	10
201	45492	94721	2022-08-11 10:34:00	2022-08-11 10:44:00	Cloudy	73	Outdoor Only						1	2	4		1		1							9	9
201	45492	94725	2022-08-11 12:46:00	2022-08-11 12:56:00	Sunny	73	Outdoor Only					2					1			2	1			2	2	10	10
201	45492	94731	2022-08-12 11:30:00	2022-08-12 11:40:00	Sunny	75	Outdoor Only						3	2							1			3	1	10	10
201	45492	94737	2022-08-12 12:38:00	2022-08-12 12:48:00	Sunny	75	Outdoor Only														7				3	10	10
201	45492	94768	2022-08-18 10:19:00	2022-08-18 10:29:00	Sunny	75	Outdoor Only					5													5	10	10
201	45492	94773	2022-08-18 12:45:00	2022-08-18 12:55:00	Sunny	78	Outdoor Only							1										7	2	10	10
201	45492	94826	2022-08-25 10:23:00	2022-08-25 10:33:00	Sunny	79	Outdoor Only							1										2	7	10	10
201	45492	94831	2022-08-25 12:21:00	2022-08-25 12:31:00	Sunny	82	Outdoor Only					5	1				1							2	1	10	10
201	45492	94877	2022-09-01 11:22:00	2022-09-01 11:32:00	Sunny	75	Outdoor Only	1						1											8	10	10
201	45492	94881	2022-09-01 13:12:00	2022-09-01 13:22:00	Sunny	79	Outdoor Only					3		1										1	5	10	10
201	45492	94886	2022-09-02 11:06:00	2022-09-02 11:16:00	Cloudy	80	Outdoor Only	2				5		1										2		10	10
201	45492	94888	2022-09-02 11:43:00	2022-09-02 11:53:00	Sunny	80	Outdoor Only																	2	8	10	10
201	45492	94893	2022-09-02 12:43:00	2022-09-02 12:53:00	Sunny	80	Outdoor Only					3		2	1									4		10	10
201	45492	94927	2022-09-08 10:50:00	2022-09-08 11:00:00	Sunny	73	Outdoor Only					7			1										2	10	10
201	45492	94930	2022-09-08 12:24:00	2022-09-08 12:34:00	Sunny	75	Outdoor Only					1		2							6			1		10	10
201	45492	94985	2022-09-15 10:56:00	2022-09-15 11:06:00	Sunny	68	Outdoor Only					1													8	9	9
201	45492	94990	2022-09-15 12:54:00	2022-09-15 13:04:00	Sunny	72	Outdoor Only							3	4		1				2					10	10
201	45492	95044	2022-09-22 10:41:00	2022-09-22 10:51:00	Cloudy	61	Outdoor Only							2	1									5	1	9	9
201	45492	95047	2022-09-22 12:08:00	2022-09-22 12:18:00	Cloudy	61	Outdoor Only	1				1		4	3										1	10	10
201	45492	95103	2022-09-29 10:50:00	2022-09-29 11:00:00	Cloudy	57	Outdoor Only	1				2		2										1	4	10	10
201	45492	95107	2022-09-29 12:41:00	2022-09-29 12:51:00	Cloudy	57	Outdoor Only							2	2						3				3	10	10
201	45492	95162	2022-10-06 10:58:00	2022-10-06 11:08:00	Cloudy	63	Outdoor Only							2						1				1	6	10	10
201	45492	95167	2022-10-06 12:42:00	2022-10-06 12:52:00	Cloudy	68	Outdoor Only	1					1	3	4						1					10	10
201	45492	95194	2022-10-11 11:00:00	2022-10-11 11:10:00	Sunny	66	Outdoor Only						2	1	3		2								2	10	10
201	45492	95201	2022-10-11 12:45:00	2022-10-11 12:55:00	Sunny	72	Outdoor Only												1					1	8	10	10
201	45492	95202	2022-10-13 10:37:00	2022-10-13 10:47:00	Cloudy	55	Outdoor Only	1				6		3												10	10
201	45492	95207	2022-10-13 12:26:00	2022-10-13 12:36:00	Sunny	54	Outdoor Only						8		1										1	10	10
201	45492	95242	2022-10-20 10:29:00	2022-10-20 10:39:00	Cloudy	39	Indoor Only								7				3							10	10
201	45492	95246	2022-10-20 13:33:00	2022-10-20 13:43:00	Cloudy	45	Indoor Only					1	2	2							1			4		10	10
201	45492	95250	2022-10-21 10:51:00	2022-10-21 11:01:00	Rainy	55	Indoor Only							5										5		10	10
201	45492	95282	2022-10-27 10:28:00	2022-10-27 10:38:00	Cloudy	48	Indoor Only						1	1										3	5	10	10
201	45492	95286	2022-10-27 12:11:00	2022-10-27 12:21:00	Cloudy	50	Indoor Only								5				5							10	10
201	45492	95324	2022-11-03 10:45:00	2022-11-03 10:55:00	Sunny	48	Indoor Only				1		2	3					1					2		9	8
201	45492	95336	2022-11-03 12:48:00	2022-11-03 12:58:00	Sunny	62	Outdoor Only													1					9	10	10
201	45492	95385	2022-11-10 10:31:00	2022-11-10 10:41:00	Sunny	63	Outdoor Only					1	5	3	1											10	10
201	45492	95388	2022-11-10 12:41:00	2022-11-10 12:51:00	Sunny	70	Outdoor Only												2						6	8	8
201	45492	95440	2022-11-17 10:27:00	2022-11-17 10:37:00	Cloudy	34	Indoor Only	1				1			1						3			2		8	8
201	45492	95444	2022-11-17 12:52:00	2022-11-17 13:02:00	Cloudy	37	Indoor Only					5			5											10	10
201	45492	95506	2022-12-01 10:22:00	2022-12-01 10:32:00	Sunny	28	Indoor Only	2	3					3	2											10	10
201	45492	95510	2022-12-01 13:25:00	2022-12-01 13:35:00	Sunny	34	Indoor Only						7	1					2							10	10
201	45492	95555	2022-12-08 10:30:00	2022-12-08 10:40:00	Cloudy	42	Indoor Only																	10		10	10
201	45492	95559	2022-12-08 13:04:00	2022-12-08 13:14:00	Cloudy	44	Indoor Only							1	1						4			4		10	10
201	45492	95579	2022-12-15 10:57:00	2022-12-15 11:07:00	Rainy	43	Indoor Only								2				3					5		10	10
201	45492	95583	2022-12-15 13:07:00	2022-12-15 13:17:00	Rainy	43	Indoor Only					4	2	1	1						1			1		10	10
201	45492	95627	2022-12-29 13:10:00	2022-12-29 13:20:00	Cloudy	53	Indoor/Outdoor			1			1	3											3	8	7
201	45492	95646	2023-01-05 13:12:00	2023-01-05 13:22:00	Cloudy	45	Indoor Only					8													2	10	10
201	45492	95674	2023-01-19 11:26:00	2023-01-19 11:36:00	Cloudy	49	Indoor/Outdoor	1		1				2					3		2			1		10	9
201	45492	95678	2023-01-26 12:40:00	2023-01-26 12:50:00	Snowy	33	Indoor Only								1									9		10	10
201	45493	94398	2022-06-15 10:36:00	2022-06-15 10:46:00	Sunny	91	Outdoor Only							1	2						1			5		9	9
201	45493	94405	2022-06-15 12:50:00	2022-06-15 13:00:00	Sunny	93	Outdoor Only					1		2	1		1							5		10	10
201	45493	94435	2022-06-22 11:32:00	2022-06-22 11:42:00	Sunny	85	Outdoor Only							1	3									6		10	10
201	45493	94439	2022-06-22 12:45:00	2022-06-22 12:55:00	Sunny	86	Outdoor Only							1	6									3		10	10
201	45493	94451	2022-06-29 11:20:00	2022-06-29 11:30:00	Cloudy	75	Outdoor Only								10											10	10
201	45493	94454	2022-06-29 12:35:00	2022-06-29 12:45:00	Sunny	76	Outdoor Only								10											10	10
201	45493	94464	2022-07-06 10:40:00	2022-07-06 10:50:00	Cloudy	75	Outdoor Only							1	9											10	10
201	45493	94469	2022-07-06 12:13:00	2022-07-06 12:23:00	Cloudy	75	Outdoor Only						2	4	1									3		10	10
201	45493	94522	2022-07-13 10:52:00	2022-07-13 11:02:00	Cloudy	76	Outdoor Only							1	9											10	10
201	45493	94558	2022-07-13 12:11:00	2022-07-13 12:21:00	Sunny	78	Outdoor Only						2	2			1				3			2		10	10
201	45493	94618	2022-07-27 11:16:00	2022-07-27 11:26:00	Cloudy	75	Outdoor Only								8									2		10	10
201	45493	94625	2022-07-27 12:55:00	2022-07-27 13:05:00	Cloudy	75	Outdoor Only								6		1							3		10	10
201	45493	94665	2022-08-03 11:03:00	2022-08-03 11:13:00	Sunny	85	Outdoor Only					2		2	5									1		10	10
201	45493	94672	2022-08-03 12:58:00	2022-08-03 13:08:00	Sunny	86	Outdoor Only							1	5									4		10	10
201	45493	94697	2022-08-10 10:49:00	2022-08-10 10:59:00	Cloudy	73	Outdoor Only								9									1		10	10
201	45493	94720	2022-08-10 12:42:00	2022-08-10 12:52:00	Cloudy	76	Outdoor Only								10											10	10
201	45493	94739	2022-08-17 10:57:00	2022-08-17 11:07:00	Sunny	75	Outdoor Only							1	9											10	10
201	45493	94745	2022-08-17 12:53:00	2022-08-17 13:03:00	Sunny	76	Outdoor Only								9											9	9
201	45493	94810	2022-08-24 10:47:00	2022-08-24 10:57:00	Sunny	76	Outdoor Only					1			7									2		10	10
201	45493	94815	2022-08-24 12:18:00	2022-08-24 12:28:00	Cloudy	79	Outdoor Only						6	2										2		10	10
201	45493	94862	2022-08-31 11:02:00	2022-08-31 11:12:00	Sunny	74	Outdoor Only							1	8											9	9
201	45493	94865	2022-08-31 12:10:00	2022-08-31 12:20:00	Sunny	75	Outdoor Only					4	2				1							3		10	10
201	45493	94894	2022-09-07 10:46:00	2022-09-07 10:56:00	Cloudy	71	Outdoor Only							1	4						2			3		10	10
201	45493	94923	2022-09-07 12:33:00	2022-09-07 12:43:00	Cloudy	72	Outdoor Only					1		1	6									2		10	10
201	45493	94945	2022-09-14 10:54:00	2022-09-14 11:04:00	Sunny	68	Outdoor Only					2	6	1										1		10	10
201	45493	94950	2022-09-14 12:26:00	2022-09-14 12:36:00	Cloudy	71	Outdoor Only							1										2	6	9	9
201	45493	95013	2022-09-21 11:24:00	2022-09-21 11:34:00	Cloudy	77	Outdoor Only								7					3						10	10
201	45493	95014	2022-09-21 12:08:00	2022-09-21 12:18:00	Cloudy	82	Outdoor Only								4					4	1				1	10	10
201	45493	95073	2022-09-28 11:29:00	2022-09-28 11:39:00	Rainy	56	Outdoor Only							6						3				1		10	10
201	45493	95075	2022-09-28 12:12:00	2022-09-28 12:22:00	Rainy	56	Outdoor Only							1	1					5					2	9	9
201	45493	95132	2022-10-05 11:12:00	2022-10-05 11:22:00	Sunny	59	Outdoor Only						10													10	10
201	45493	95137	2022-10-05 12:56:00	2022-10-05 13:06:00	Sunny	68	Outdoor Only							1	9											10	10
201	45493	95186	2022-10-12 11:06:00	2022-10-12 11:16:00	Cloudy	62	Outdoor Only								7		1				2					10	10
201	45493	95193	2022-10-12 12:52:00	2022-10-12 13:02:00	Cloudy	66	Outdoor Only						3	1	5									1		10	10
201	45493	95235	2022-10-19 11:05:00	2022-10-19 11:15:00	Rainy	39	Indoor Only	1						4						5						10	10
201	45493	95241	2022-10-19 12:48:00	2022-10-19 12:58:00	Rainy	40	Indoor Only													9	1					10	10
201	45493	95268	2022-10-26 11:09:00	2022-10-26 11:19:00	Rainy	56	Outdoor Only														9			1		10	10
201	45493	95270	2022-10-26 12:38:00	2022-10-26 12:48:00	Cloudy	57	Outdoor Only													10						10	10
201	45493	95356	2022-11-09 10:54:00	2022-11-09 11:04:00	Sunny	54	Outdoor Only						8	1						1						10	10
201	45493	95362	2022-11-09 12:35:00	2022-11-09 12:45:00	Sunny	64	Outdoor Only							1	2		1			1	5					10	10
201	45493	95409	2022-11-16 11:11:00	2022-11-16 11:21:00	Cloudy	37	Indoor Only							1						6	2					9	9
201	45493	95412	2022-11-16 12:18:00	2022-11-16 12:28:00	Cloudy	37	Indoor Only						10													10	10
201	45493	95477	2022-11-23 11:38:00	2022-11-23 11:48:00	Sunny	50	Outdoor Only			3				1						2				1	3	10	7
201	45493	95482	2022-11-23 12:48:00	2022-11-23 12:58:00	Sunny	51	Outdoor Only								1					6				3		10	10
201	45493	95491	2022-11-30 10:54:00	2022-11-30 11:04:00	Rainy	37	Indoor Only						10													10	10
201	45493	95498	2022-11-30 12:42:00	2022-11-30 12:52:00	Cloudy	36	Indoor Only						3							5	2					10	10
201	45493	95547	2022-12-07 11:13:00	2022-12-07 11:23:00	Rainy	46	Indoor Only						8	1										1		10	10
201	45493	95551	2022-12-07 12:11:00	2022-12-07 12:21:00	Rainy	46	Indoor/Outdoor					1	1	1							7					10	10
201	45493	95572	2022-12-14 11:24:00	2022-12-14 11:34:00	Cloudy	36	Indoor Only					1		1						7				1		10	10
201	45493	95578	2022-12-14 14:30:00	2022-12-14 14:40:00	Cloudy	37	Indoor Only						1								1			1	7	10	10
201	45493	95613	2022-12-21 11:45:00	2022-12-21 11:55:00	Sunny	34	Indoor Only					1	5	2						1					1	10	10
201	45493	95615	2022-12-21 14:07:00	2022-12-21 14:17:00	Cloudy	35	Indoor Only					2		2	5											9	9
201	45493	95618	2022-12-28 11:23:00	2022-12-28 11:33:00	Sunny	38	Indoor Only					4	3	2										1		10	10
201	45493	95623	2022-12-28 14:17:00	2022-12-28 14:27:00	Cloudy	41	Indoor Only							1						6	3					10	10
201	45493	95639	2023-01-04 11:34:00	2023-01-04 11:44:00	Rainy	57	Indoor Only						2		1					6				1		10	10
201	45493	95642	2023-01-04 14:22:00	2023-01-04 14:32:00	Rainy	57	Indoor/Outdoor																		10	10	10
201	45493	95666	2023-01-11 11:01:00	2023-01-11 11:11:00	Cloudy	40	Indoor/Outdoor			3				3			1				2					9	6
201	45493	95671	2023-01-11 14:54:00	2023-01-11 15:04:00	Sunny	48	Indoor Only					2	3	1						2					1	9	9
201	45493	94377	2022-06-05 11:00:00	2022-06-05 11:10:00	Cloudy	67	Outdoor Only							1	6									3		10	10
201	45493	94383	2022-06-05 12:41:00	2022-06-05 12:51:00	Cloudy	69	Outdoor Only								8									2		10	10
201	45493	94425	2022-06-19 11:14:00	2022-06-19 11:24:00	Sunny	66	Outdoor Only							2	4									4		10	10
201	45493	94430	2022-06-19 12:21:00	2022-06-19 12:31:00	Sunny	67	Outdoor Only							2	5									3		10	10
201	45493	94482	2022-07-03 11:22:00	2022-07-03 11:32:00	Sunny	77	Outdoor Only								6		1							3		10	10
201	45493	94486	2022-07-03 12:16:00	2022-07-03 12:26:00	Sunny	77	Outdoor Only				1				2			1		3					3	10	9
201	45493	94526	2022-07-17 10:52:00	2022-07-17 11:02:00	Cloudy	75	Outdoor Only				2			2	5									1		10	8
201	45493	94530	2022-07-17 12:19:00	2022-07-17 12:29:00	Cloudy	74	Outdoor Only				2			1							5			2		10	8
201	45493	94546	2022-07-10 11:31:00	2022-07-10 11:41:00	Sunny	70	Outdoor Only								4									6		10	10
201	45493	94548	2022-07-10 12:11:00	2022-07-10 12:21:00	Sunny	77	Outdoor Only						1		1					2				1	5	10	10
201	45493	94653	2022-07-24 11:30:00	2022-07-24 11:40:00	Cloudy	86	Outdoor Only							2	4									4		10	10
201	45493	94655	2022-07-24 12:07:00	2022-07-24 12:17:00	Cloudy	86	Outdoor Only				2	1		1	3						2			1		10	8
201	45493	94658	2022-07-31 11:13:00	2022-07-31 11:23:00	Cloudy	75	Outdoor Only							1	6									3		10	10
201	45493	94703	2022-08-07 11:14:00	2022-08-07 11:24:00	Sunny	84	Outdoor Only								4									6		10	10
201	45493	94708	2022-08-07 12:32:00	2022-08-07 12:42:00	Sunny	86	Outdoor Only							1	3						1			4	1	10	10
201	45493	94749	2022-08-14 11:16:00	2022-08-14 11:26:00	Cloudy	71	Outdoor Only							1	6									3		10	10
201	45493	94752	2022-08-14 12:09:00	2022-08-14 12:19:00	Cloudy	72	Outdoor Only						2				1				7					10	10
201	45493	94794	2022-08-21 10:54:00	2022-08-21 11:04:00	Rainy	70	Indoor/Outdoor						9							1						10	10
201	45493	94801	2022-08-21 12:31:00	2022-08-21 12:41:00	Rainy	69	Indoor/Outdoor														2				8	10	10
201	45493	94901	2022-09-04 11:24:00	2022-09-04 11:34:00	Rainy	71	Outdoor Only				2	1			1		1				4			1		10	8
201	45493	94902	2022-09-04 12:02:00	2022-09-04 12:12:00	Rainy	71	Outdoor Only						10													10	10
201	45493	94961	2022-09-11 11:05:00	2022-09-11 11:15:00	Cloudy	68	Outdoor Only						3	1			1				5					10	10
201	45493	94966	2022-09-11 12:18:00	2022-09-11 12:28:00	Cloudy	70	Outdoor Only											2			1				7	10	10
201	45493	95021	2022-09-18 11:50:00	2022-09-18 12:00:00	Cloudy	80	Outdoor Only						2	2	2									4		10	10
201	45493	95022	2022-09-18 11:27:00	2022-09-18 11:37:00	Sunny	78	Outdoor Only							1	6									3		10	10
201	45493	95082	2022-09-25 11:32:00	2022-09-25 11:42:00	Cloudy	64	Outdoor Only						9		1											10	10
201	45493	95083	2022-09-25 12:00:00	2022-09-25 12:10:00	Cloudy	66	Outdoor Only						8								2					10	10
201	45493	95139	2022-10-02 11:05:00	2022-10-02 11:15:00	Cloudy	58	Outdoor Only						4	2	3									1		10	10
201	45493	95145	2022-10-02 12:29:00	2022-10-02 12:39:00	Cloudy	58	Outdoor Only				1				8										1	10	9
201	45493	95173	2022-10-09 12:07:00	2022-10-09 12:17:00	Sunny	57	Outdoor Only					2	3	1											3	9	9
201	45493	95175	2022-10-09 11:34:00	2022-10-09 11:44:00	Sunny	54	Outdoor Only				1			2	4						1			1	1	10	9
201	45493	95213	2022-10-16 11:28:00	2022-10-16 11:38:00	Sunny	59	Outdoor Only							1	5									4		10	10
201	45493	95214	2022-10-16 11:56:00	2022-10-16 12:06:00	Sunny	60	Outdoor Only						2	2	3									3		10	10
201	45493	95219	2022-10-17 11:14:00	2022-10-17 11:24:00	Cloudy	46	Indoor Only																		10	10	10
201	45493	95311	2022-10-30 11:29:00	2022-10-30 11:39:00	Cloudy	54	Outdoor Only						5	1	2		1				1					10	10
201	45493	95313	2022-10-30 12:05:00	2022-10-30 12:15:00	Cloudy	57	Outdoor Only						10													10	10
201	45493	95365	2022-11-06 11:10:00	2022-11-06 11:20:00	Sunny	63	Outdoor Only						6												4	10	10
201	45493	95369	2022-11-06 12:09:00	2022-11-06 12:19:00	Sunny	66	Outdoor Only								1										9	10	10
201	45493	95417	2022-11-13 11:16:00	2022-11-13 11:26:00	Cloudy	36	Indoor Only					2		2						1	5					10	10
201	45493	95421	2022-11-13 11:56:00	2022-11-13 12:06:00	Cloudy	39	Indoor Only					1	9													10	10
201	45493	95460	2022-11-20 11:04:00	2022-11-20 11:14:00	Cloudy	24	Indoor Only					4	3								3					10	10
201	45493	95464	2022-11-20 11:46:00	2022-11-20 11:56:00	Cloudy	25	Indoor Only											1		6					3	10	10
201	45493	95532	2022-12-04 10:47:00	2022-12-04 10:57:00	Sunny	29	Indoor Only					1	1		2			2		1	1			1	1	10	10
201	45493	95537	2022-12-04 11:30:00	2022-12-04 11:40:00	Sunny	31	Indoor Only							2				2		4				1	1	10	10
201	45493	94279	2022-04-22 10:59:00	2022-04-22 11:09:00	Sunny	55	Outdoor Only								9									1		10	10
201	45493	94291	2022-04-29 11:26:00	2022-04-29 11:36:00	Sunny	55	Indoor/Outdoor						8	1							1					10	10
201	45493	94295	2022-04-29 12:22:00	2022-04-29 12:32:00	Sunny	55	Indoor/Outdoor								3						1			6		10	10
201	45493	94305	2022-05-06 10:58:00	2022-05-06 11:08:00	Rainy	52	Indoor Only						2	1			1				1			5		10	10
201	45493	94314	2022-05-13 11:19:00	2022-05-13 11:29:00	Sunny	80	Outdoor Only								8									2		10	10
201	45493	94316	2022-05-13 12:29:00	2022-05-13 12:39:00	Sunny	80	Outdoor Only								8											8	8
201	45493	94329	2022-05-20 11:29:00	2022-05-20 11:39:00	Cloudy	72	Outdoor Only								3						5			2		10	10
201	45493	94333	2022-05-20 12:20:00	2022-05-20 12:30:00	Cloudy	72	Outdoor Only								1						8			1		10	10
201	45493	94350	2022-05-27 12:04:00	2022-05-27 12:14:00	Cloudy	72	Outdoor Only						6								3			1		10	10
201	45493	94364	2022-06-03 11:03:00	2022-06-03 11:13:00	Sunny	68	Outdoor Only								6									3	1	10	10
201	45493	94368	2022-06-03 12:00:00	2022-06-03 12:10:00	Sunny	70	Outdoor Only	1							3						1		4	1		10	10
201	45493	94385	2022-06-10 10:57:00	2022-06-10 11:07:00	Sunny	72	Outdoor Only							2	4						1			3		10	10
201	45493	94391	2022-06-10 12:13:00	2022-06-10 12:23:00	Sunny	72	Outdoor Only													1	8			1		10	10
201	45493	94414	2022-06-17 10:55:00	2022-06-17 11:05:00	Sunny	78	Outdoor Only								4									6		10	10
201	45493	94420	2022-06-17 12:13:00	2022-06-17 12:23:00	Sunny	78	Outdoor Only							1	2						6			1		10	10
201	45493	94423	2022-06-17 12:47:00	2022-06-17 12:57:00	Sunny	78	Outdoor Only								6		1							3		10	10
201	45493	94513	2022-07-08 10:54:00	2022-07-08 11:04:00	Sunny	80	Outdoor Only								8								1	1		10	10
201	45493	94520	2022-07-08 12:32:00	2022-07-08 12:42:00	Sunny	80	Outdoor Only								8									2		10	10
201	45493	94682	2022-08-05 11:23:00	2022-08-05 11:33:00	Sunny	80	Outdoor Only							2	5									3		10	10
201	45493	94685	2022-08-05 12:00:00	2022-08-05 12:10:00	Sunny	80	Outdoor Only														8			2		10	10
201	45493	94777	2022-08-19 11:08:00	2022-08-19 11:18:00	Sunny	80	Outdoor Only								8									2		10	10
201	45493	94782	2022-08-19 12:15:00	2022-08-19 12:25:00	Cloudy	80	Outdoor Only				2		1	1						1	2				2	9	7
201	45493	94836	2022-08-26 11:16:00	2022-08-26 11:26:00	Cloudy	77	Outdoor Only								7									3		10	10
201	45493	94841	2022-08-26 12:11:00	2022-08-26 12:21:00	Sunny	77	Outdoor Only							1	1						1			2	5	10	10
201	45493	94935	2022-09-09 11:05:00	2022-09-09 11:15:00	Sunny	75	Outdoor Only						1	1	3						3			1	1	10	10
201	45493	94939	2022-09-09 11:49:00	2022-09-09 11:59:00	Sunny	75	Outdoor Only						1	2	1						1			4	1	10	10
201	45493	94942	2022-09-09 12:32:00	2022-09-09 12:42:00	Sunny	75	Outdoor Only							1	5									3		9	9
201	45493	94995	2022-09-16 11:33:00	2022-09-16 11:43:00	Sunny	75	Outdoor Only						1	2	1					1	1				4	10	10
201	45493	95000	2022-09-16 12:23:00	2022-09-16 12:33:00	Sunny	75	Outdoor Only								1					2					7	10	10
201	45493	95051	2022-09-23 10:56:00	2022-09-23 11:06:00	Cloudy	58	Outdoor Only						6		3									1		10	10
201	45493	95060	2022-09-23 12:27:00	2022-09-23 12:37:00	Cloudy	60	Outdoor Only																		10	10	10
201	45493	95113	2022-09-30 11:14:00	2022-09-30 11:24:00	Sunny	60	Outdoor Only						3		2									5		10	10
201	45493	95116	2022-09-30 11:47:00	2022-09-30 11:57:00	Sunny	60	Outdoor Only						3	2						5						10	10
201	45493	95120	2022-09-30 12:34:00	2022-09-30 12:44:00	Sunny	60	Outdoor Only						2		7									1		10	10
201	45493	95394	2022-11-11 11:40:00	2022-11-11 11:50:00	Rainy	60	Indoor Only												2	6					2	10	10
201	45493	95398	2022-11-11 12:18:00	2022-11-11 12:28:00	Rainy	60	Indoor Only													2				1	7	10	10
201	45493	95450	2022-11-18 11:11:00	2022-11-18 11:21:00	Cloudy	33	Indoor Only													8				2		10	10
201	45493	95452	2022-11-18 11:32:00	2022-11-18 11:42:00	Cloudy	33	Indoor Only						8							1					1	10	10
201	45493	95453	2022-11-18 11:56:00	2022-11-18 12:06:00	Cloudy	33	Indoor Only						1							8					1	10	10
201	45493	95588	2022-12-16 11:01:00	2022-12-16 11:11:00	Cloudy	37	Indoor Only					1		1	1					1	1				5	10	10
201	45493	95594	2022-12-16 12:00:00	2022-12-16 12:10:00	Cloudy	37	Indoor Only					5	5													10	10
201	45493	95597	2022-12-16 12:43:00	2022-12-16 12:53:00	Cloudy	37	Indoor Only						6	1						2					1	10	10
201	45493	95651	2023-01-06 11:48:00	2023-01-06 11:58:00	Cloudy	40	Indoor Only						8				1			1						10	10
201	45493	95657	2023-01-06 12:34:00	2023-01-06 12:44:00	Cloudy	40	Indoor Only	1			1										6			1	1	10	9
201	45493	95683	2023-01-27 11:12:00	2023-01-27 11:22:00	Cloudy	35	Indoor Only													1					9	10	10
201	45493	95687	2023-01-27 11:56:00	2023-01-27 12:06:00	Cloudy	35	Indoor Only						2											1	7	10	10
201	45493	94397	2022-06-13 13:21:00	2022-06-13 13:31:00	Sunny	79	Outdoor Only							2	5									3		10	10
201	45493	94578	2022-07-18 10:57:00	2022-07-18 11:07:00	Cloudy	71	Outdoor Only								2						1			5	2	10	10
201	45493	94583	2022-07-18 12:33:00	2022-07-18 12:43:00	Cloudy	71	Outdoor Only							4	3									3		10	10
201	45493	94627	2022-07-25 10:59:00	2022-07-25 11:09:00	Sunny	71	Outdoor Only							1	7									2		10	10
201	45493	94634	2022-07-25 13:30:00	2022-07-25 13:40:00	Sunny	75	Outdoor Only						1	5							1			3		10	10
201	45493	94710	2022-08-08 11:16:00	2022-08-08 11:26:00	Cloudy	77	Outdoor Only							1	3						3			3		10	10
201	45493	94714	2022-08-08 12:45:00	2022-08-08 12:55:00	Cloudy	83	Outdoor Only							1	5									4		10	10
201	45493	94757	2022-08-15 10:38:00	2022-08-15 10:48:00	Cloudy	75	Outdoor Only							1	4						1			4		10	10
201	45493	94760	2022-08-15 12:56:00	2022-08-15 13:06:00	Sunny	75	Outdoor Only								6									4		10	10
201	45493	94869	2022-08-29 11:05:00	2022-08-29 11:15:00	Cloudy	82	Outdoor Only						3		3						1			3		10	10
201	45493	94875	2022-08-29 12:58:00	2022-08-29 13:08:00	Cloudy	77	Outdoor Only							2	5		1							2		10	10
201	45493	94909	2022-09-05 11:41:00	2022-09-05 11:51:00	Rainy	71	Outdoor Only							1	5									4		10	10
201	45493	94912	2022-09-05 13:10:00	2022-09-05 13:20:00	Cloudy	71	Outdoor Only								5									5		10	10
201	45493	94968	2022-09-12 10:20:00	2022-09-12 10:30:00	Cloudy	63	Outdoor Only							2						5					3	10	10
201	45493	94973	2022-09-12 12:32:00	2022-09-12 12:42:00	Cloudy	66	Outdoor Only							1	1					4				1	3	10	10
201	45493	95025	2022-09-19 10:36:00	2022-09-19 10:46:00	Sunny	70	Outdoor Only							2							1			5	2	10	10
201	45493	95031	2022-09-19 12:09:00	2022-09-19 12:19:00	Sunny	76	Outdoor Only							5						1				3	1	10	10
201	45493	95088	2022-09-26 10:26:00	2022-09-26 10:36:00	Cloudy	59	Outdoor Only					1		2						4				1	2	10	10
201	45493	95092	2022-09-26 11:59:00	2022-09-26 12:09:00	Cloudy	61	Outdoor Only						3	2	1										4	10	10
201	45493	95148	2022-10-03 10:38:00	2022-10-03 10:48:00	Sunny	54	Outdoor Only							1	2						1			2	4	10	10
201	45493	95151	2022-10-03 11:53:00	2022-10-03 12:03:00	Sunny	56	Outdoor Only						4	5											1	10	10
201	45493	95179	2022-10-10 10:27:00	2022-10-10 10:37:00	Sunny	56	Outdoor Only							1						5					4	10	10
201	45493	95184	2022-10-10 11:40:00	2022-10-10 11:50:00	Sunny	58	Outdoor Only						8	2												10	10
201	45493	95224	2022-10-17 12:39:00	2022-10-17 12:49:00	Cloudy	47	Indoor/Outdoor						9	1												10	10
201	45493	95316	2022-10-31 10:08:00	2022-10-31 10:18:00	Cloudy	60	Outdoor Only						1	2	5						1					9	9
201	45493	95321	2022-10-31 11:36:00	2022-10-31 11:46:00	Cloudy	63	Outdoor Only						3	1	1		1			2	1				1	10	10
201	45493	95328	2022-10-24 10:49:00	2022-10-24 10:59:00	Sunny	62	Outdoor Only						4	2										1	3	10	10
201	45493	95333	2022-10-24 12:40:00	2022-10-24 12:50:00	Sunny	72	Outdoor Only								3						1			5	1	10	10
201	45493	95372	2022-11-07 10:46:00	2022-11-07 10:56:00	Sunny	56	Outdoor Only	1					1	2						3					3	10	10
201	45493	95378	2022-11-07 12:45:00	2022-11-07 12:55:00	Sunny	56	Outdoor Only							1						8					1	10	10
201	45493	95426	2022-11-14 10:50:00	2022-11-14 11:00:00	Cloudy	35	Indoor Only					1		1						4				2	2	10	10
201	45493	95429	2022-11-14 12:07:00	2022-11-14 12:17:00	Cloudy	35	Indoor Only													4					6	10	10
201	45493	95471	2022-11-21 10:47:00	2022-11-21 10:57:00	Sunny	34	Indoor Only	5						3					1						1	10	10
201	45493	95473	2022-11-21 11:33:00	2022-11-21 11:43:00	Sunny	39	Indoor Only													5					5	10	10
201	45493	95541	2022-12-05 11:01:00	2022-12-05 11:11:00	Sunny	39	Indoor Only							1						6					3	10	10
201	45493	95544	2022-12-05 11:35:00	2022-12-05 11:45:00	Sunny	43	Indoor Only							1						7					2	10	10
201	45493	95564	2022-12-12 10:36:00	2022-12-12 10:46:00	Cloudy	35	Indoor Only						1	4						3					2	10	10
201	45493	95568	2022-12-12 11:57:00	2022-12-12 12:07:00	Cloudy	37	Indoor Only							1	9											10	10
201	45493	95599	2022-12-19 10:31:00	2022-12-19 10:41:00	Cloudy	25	Indoor Only						1	1	5					1	1				1	10	10
201	45493	95603	2022-12-19 11:33:00	2022-12-19 11:43:00	Cloudy	25	Indoor Only							1						2					7	10	10
201	45493	95631	2023-01-02 11:44:00	2023-01-02 11:54:00	Cloudy	48	Indoor/Outdoor							1						7					2	10	10
201	45493	95637	2023-01-02 12:45:00	2023-01-02 12:55:00	Cloudy	47	Indoor/Outdoor			1			2	1	2					1					3	10	9
201	45493	95659	2023-01-09 12:43:00	2023-01-09 12:53:00	Cloudy	35	Indoor Only																		10	10	10
201	45493	95663	2023-01-09 13:29:00	2023-01-09 13:39:00	Cloudy	35	Indoor Only						4												6	10	10
201	45493	94475	2022-07-02 11:23:00	2022-07-02 11:33:00	Sunny	74	Outdoor Only								10											10	10
201	45493	94476	2022-07-02 12:23:00	2022-07-02 12:33:00	Sunny	75	Outdoor Only						3	2	3									2		10	10
201	45493	94491	2022-07-04 11:15:00	2022-07-04 11:25:00	Sunny	84	Outdoor Only						1	1	6									2		10	10
201	45493	94497	2022-07-04 12:46:00	2022-07-04 12:56:00	Sunny	87	Outdoor Only								9									1		10	10
201	45493	94500	2022-07-05 11:23:00	2022-07-05 11:33:00	Cloudy	76	Outdoor Only					1	4		3									2		10	10
201	45493	94504	2022-07-05 13:11:00	2022-07-05 13:21:00	Cloudy	79	Outdoor Only					2	1		6									1		10	10
201	45493	94535	2022-07-09 11:05:00	2022-07-09 11:15:00	Cloudy	77	Outdoor Only								10											10	10
201	45493	94539	2022-07-09 12:35:00	2022-07-09 12:45:00	Sunny	77	Outdoor Only								10											10	10
201	45493	94564	2022-07-14 11:09:00	2022-07-14 11:19:00	Cloudy	73	Outdoor Only							1	9											10	10
201	45493	94567	2022-07-14 12:31:00	2022-07-14 12:41:00	Cloudy	75	Outdoor Only							1	4					3				1	1	10	10
201	45493	94570	2022-07-16 10:39:00	2022-07-16 10:49:00	Cloudy	67	Outdoor Only								7										3	10	10
201	45493	94574	2022-07-16 12:09:00	2022-07-16 12:19:00	Cloudy	72	Outdoor Only						6												4	10	10
201	45493	94605	2022-07-22 11:20:00	2022-07-22 11:30:00	Cloudy	83	Outdoor Only							1	9											10	10
201	45493	94609	2022-07-22 12:38:00	2022-07-22 12:48:00	Cloudy	83	Outdoor Only								10											10	10
201	45493	94613	2022-07-23 11:29:00	2022-07-23 11:39:00	Rainy	83	Outdoor Only																	3	7	10	10
201	45493	94617	2022-07-23 12:39:00	2022-07-23 12:49:00	Cloudy	81	Outdoor Only							1	7									2		10	10
201	45493	94645	2022-07-30 11:18:00	2022-07-30 11:28:00	Cloudy	76	Outdoor Only							1	7									2		10	10
201	45493	94649	2022-07-30 12:44:00	2022-07-30 12:54:00	Cloudy	77	Outdoor Only		1					1	8											10	10
201	45493	94692	2022-08-06 11:13:00	2022-08-06 11:23:00	Cloudy	81	Outdoor Only								8									2		10	10
201	45493	94696	2022-08-06 12:35:00	2022-08-06 12:45:00	Cloudy	83	Outdoor Only								10											10	10
201	45493	94789	2022-08-20 11:27:00	2022-08-20 11:37:00	Cloudy	83	Outdoor Only							1	6									3		10	10
201	45493	94793	2022-08-20 12:41:00	2022-08-20 12:51:00	Cloudy	83	Outdoor Only							2	6									1	1	10	10
201	45493	94805	2022-08-22 11:17:00	2022-08-22 11:27:00	Cloudy	72	Outdoor Only							3	5									1	1	10	10
201	45493	94809	2022-08-22 12:51:00	2022-08-22 13:01:00	Cloudy	72	Outdoor Only							3	6									1		10	10
201	45493	94848	2022-08-27 11:31:00	2022-08-27 11:41:00	Cloudy	75	Outdoor Only							2	8											10	10
201	45493	94852	2022-08-27 12:34:00	2022-08-27 12:44:00	Cloudy	75	Outdoor Only						1		8									1		10	10
201	45493	94956	2022-09-10 11:26:00	2022-09-10 11:36:00	Cloudy	76	Outdoor Only							3	5										2	10	10
201	45493	94958	2022-09-10 12:39:00	2022-09-10 12:49:00	Cloudy	79	Outdoor Only							5	4									1		10	10
201	45493	95005	2022-09-17 11:18:00	2022-09-17 11:28:00	Cloudy	77	Outdoor Only							2	6									2		10	10
201	45493	95009	2022-09-17 13:03:00	2022-09-17 13:13:00	Cloudy	80	Outdoor Only							2	8											10	10
201	45493	95066	2022-09-24 11:14:00	2022-09-24 11:24:00	Rainy	61	Outdoor Only					1	2		4									3		10	10
201	45493	95070	2022-09-24 12:38:00	2022-09-24 12:48:00	Cloudy	63	Outdoor Only								7									3		10	10
201	45493	95125	2022-10-01 11:30:00	2022-10-01 11:40:00	Cloudy	61	Outdoor Only						2	1	3									3	1	10	10
201	45493	95129	2022-10-01 12:37:00	2022-10-01 12:47:00	Cloudy	62	Outdoor Only								10											10	10
201	45493	95257	2022-10-21 12:37:00	2022-10-21 12:47:00	Sunny	61	Outdoor Only						3	4	2									1		10	10
201	45493	95261	2022-10-22 11:34:00	2022-10-22 11:44:00	Sunny	63	Outdoor Only						1	2	7											10	10
201	45493	95265	2022-10-22 12:36:00	2022-10-22 12:46:00	Sunny	64	Outdoor Only								8									2		10	10
201	45493	95295	2022-10-28 11:31:00	2022-10-28 11:40:00	Cloudy	47	Indoor/Outdoor						6	2												8	8
201	45493	95299	2022-10-28 12:42:00	2022-10-28 12:52:00	Cloudy	57	Outdoor Only						4	2	2										2	10	10
201	45493	95302	2022-10-29 11:23:00	2022-10-29 11:33:00	Sunny	51	Outdoor Only						10													10	10
201	45493	95307	2022-10-29 12:43:00	2022-10-29 12:53:00	Sunny	61	Outdoor Only						1	1	6									2		10	10
201	45493	95343	2022-11-04 11:36:00	2022-11-04 11:46:00	Sunny	68	Outdoor Only																	1	9	10	10
201	45493	95347	2022-11-04 12:38:00	2022-11-04 12:48:00	Sunny	71	Outdoor Only																		10	10	10
201	45493	95351	2022-11-05 11:31:00	2022-11-05 11:41:00	Cloudy	70	Outdoor Only						2	1	7											10	10
201	45493	95355	2022-11-05 12:52:00	2022-11-05 13:02:00	Cloudy	73	Outdoor Only							1	7									2		10	10
201	45493	95403	2022-11-12 11:31:00	2022-11-12 11:41:00	Cloudy	39	Indoor Only		2				6												2	10	10
201	45493	95407	2022-11-12 12:36:00	2022-11-12 12:46:00	Cloudy	39	Indoor Only		1				4	1						2					2	10	10
201	45493	95486	2022-11-26 11:30:00	2022-11-26 11:40:00	Sunny	49	Indoor/Outdoor						4	1										1	4	10	10
201	45493	95490	2022-11-26 14:11:00	2022-11-26 14:21:00	Sunny	56	Outdoor Only							1											9	10	10
201	45493	95526	2022-12-03 11:38:00	2022-12-03 11:48:00	Rainy	42	Indoor Only		2				5											1	2	10	10
201	45493	95530	2022-12-03 15:12:00	2022-12-03 15:22:00	Cloudy	39	Indoor Only						1	1										1	7	10	10
201	45493	94551	2022-07-12 11:28:00	2022-07-12 11:38:00	Sunny	77	Outdoor Only						1		7									2		10	10
201	45493	94555	2022-07-12 12:17:00	2022-07-12 12:27:00	Sunny	81	Outdoor Only					1	5	2	1									1		10	10
201	45493	94587	2022-07-19 11:24:00	2022-07-19 11:34:00	Sunny	81	Outdoor Only							1	7		1							1		10	10
201	45493	94592	2022-07-19 12:27:00	2022-07-19 12:37:00	Sunny	82	Outdoor Only						7		2									1		10	10
201	45493	94765	2022-08-16 12:24:00	2022-08-16 12:34:00	Cloudy	71	Outdoor Only					6			4											10	10
201	45493	94818	2022-08-23 11:31:00	2022-08-23 11:41:00	Sunny	72	Outdoor Only						1	2	6									1		10	10
201	45493	94825	2022-08-23 12:53:00	2022-08-23 13:03:00	Sunny	76	Outdoor Only								10											10	10
201	45493	94855	2022-08-30 12:04:00	2022-08-30 12:14:00	Cloudy	68	Outdoor Only							2						3	1				4	10	10
201	45493	94856	2022-08-30 11:48:00	2022-08-30 11:58:00	Cloudy	68	Outdoor Only					1	6	3												10	10
201	45493	94859	2022-08-30 12:38:00	2022-08-30 12:48:00	Cloudy	68	Outdoor Only							2	1					1	4			2		10	10
201	45493	94916	2022-09-06 11:45:00	2022-09-06 11:55:00	Rainy	67	Outdoor Only														10					10	10
201	45493	94921	2022-09-06 12:42:00	2022-09-06 12:52:00	Rainy	68	Outdoor Only														10					10	10
201	45493	94976	2022-09-13 11:11:00	2022-09-13 11:21:00	Cloudy	60	Outdoor Only						10													10	10
201	45493	94980	2022-09-13 12:11:00	2022-09-13 12:21:00	Sunny	63	Outdoor Only				1									9						10	9
201	45493	95036	2022-09-20 11:17:00	2022-09-20 11:27:00	Sunny	73	Outdoor Only							1	4									4	1	10	10
201	45493	95041	2022-09-20 12:28:00	2022-09-20 12:38:00	Sunny	77	Outdoor Only													3					7	10	10
201	45493	95097	2022-09-27 11:18:00	2022-09-27 11:28:00	Rainy	54	Indoor/Outdoor							2						4				2		8	8
201	45493	95100	2022-09-27 12:24:00	2022-09-27 12:34:00	Cloudy	55	Outdoor Only				1			3	2										4	10	9
201	45493	95157	2022-10-04 11:45:00	2022-10-04 11:55:00	Sunny	61	Outdoor Only						10													10	10
201	45493	95158	2022-10-04 12:05:00	2022-10-04 12:15:00	Sunny	62	Outdoor Only													3	7					10	10
201	45493	95228	2022-10-18 11:39:00	2022-10-18 11:49:00	Rainy	40	Indoor Only						5	2											3	10	10
201	45493	95233	2022-10-18 12:32:00	2022-10-18 12:42:00	Rainy	40	Indoor Only		2			4	1					2						1		10	10
201	45493	95274	2022-10-25 11:12:00	2022-10-25 11:22:00	Sunny	67	Outdoor Only						2		8											10	10
201	45493	95279	2022-10-25 12:01:00	2022-10-25 12:11:00	Sunny	68	Outdoor Only							1						5					4	10	10
201	45493	95382	2022-11-08 12:12:00	2022-11-08 12:22:00	Sunny	54	Outdoor Only						10													10	10
201	45493	95433	2022-11-15 11:37:00	2022-11-15 11:47:00	Cloudy	39	Indoor Only													1					9	10	10
201	45493	95436	2022-11-15 12:00:00	2022-11-15 12:10:00	Cloudy	39	Indoor Only					2	8													10	10
201	45493	95499	2022-11-29 11:29:00	2022-11-29 11:39:00	Cloudy	48	Indoor Only						9												1	10	10
201	45493	95504	2022-11-29 12:21:00	2022-11-29 12:31:00	Cloudy	50	Indoor Only						4	2						1					3	10	10
201	45493	95606	2022-12-20 12:04:00	2022-12-20 12:14:00	Sunny	32	Indoor Only							5										5		10	10
201	45493	94202	2022-02-16 15:30:00	2022-02-16 15:40:00	Cloudy	54	Indoor Only					1	1	3					4					1		10	10
201	45493	94206	2022-02-18 11:08:00	2022-02-18 11:18:00	Snowy	19	Indoor Only	1				8									1					10	10
201	45493	94210	2022-02-19 14:55:00	2022-02-19 15:05:00	Sunny	21	Indoor Only					2		4							4					10	10
201	45493	94215	2022-02-22 15:14:00	2022-02-22 15:24:00	Rainy	54	Indoor Only							6							4					10	10
201	45493	94217	2022-02-25 10:53:00	2022-02-25 11:03:00	Snowy	25	Indoor Only					3	3	3							1					10	10
201	45493	94221	2022-02-25 12:37:00	2022-02-25 12:47:00	Snowy	25	Indoor Only							3						6				1		10	10
201	45493	94226	2022-03-01 13:44:00	2022-03-01 13:54:00	Rainy	45	Indoor Only													9				1		10	10
201	45493	94231	2022-03-03 09:30:00	2022-03-03 09:40:00	Cloudy	25	Indoor Only						3								7					10	10
201	45493	94235	2022-03-03 14:57:00	2022-03-03 15:07:00	Cloudy	25	Indoor Only				1									6				1	2	10	9
201	45493	94237	2022-03-04 11:25:00	2022-03-04 11:35:00	Sunny	35	Indoor Only													2	1			2		5	5
201	45493	94240	2022-04-04 13:03:00	2022-04-04 13:13:00	Rainy	39	Indoor Only							1						9						10	10
201	45493	94243	2022-04-06 10:32:00	2022-04-06 10:42:00	Cloudy	59	Outdoor Only													8				1	1	10	10
201	45493	94247	2022-04-07 15:22:00	2022-04-07 15:32:00	Cloudy	54	Outdoor Only							4						3				3		10	10
201	45493	94250	2022-04-11 14:21:00	2022-04-11 14:31:00	Cloudy	55	Outdoor Only							6	2						2					10	10
201	45493	94257	2022-04-13 11:02:00	2022-04-13 11:12:00	Cloudy	68	Outdoor Only						2	1	6									1		10	10
201	45493	94258	2022-04-14 14:20:00	2022-04-14 14:30:00	Sunny	54	Outdoor Only							2	5						1			1		9	9
201	45493	94265	2022-04-18 12:38:00	2022-04-18 12:48:00	Snowy	35	Indoor Only											1		7					2	10	10
201	45493	94266	2022-04-19 11:02:00	2022-04-19 11:12:00	Cloudy	36	Indoor Only				1	1	1		1						5			1		10	9
201	45493	94270	2022-04-21 10:46:00	2022-04-21 10:56:00	Rainy	55	Indoor/Outdoor											2		6					2	10	10
201	45493	94282	2022-04-27 11:18:00	2022-04-27 11:28:00	Cloudy	37	Indoor Only						1	1							8					10	10
201	45493	94346	2022-05-27 11:08:00	2022-05-27 11:18:00	Cloudy	68	Outdoor Only								3						5			2		10	10
201	45493	95515	2022-12-02 11:19:00	2022-12-02 11:29:00	Cloudy	43	Indoor Only								4				3					1	2	10	10
201	45493	94297	2022-05-05 10:52:00	2022-05-05 11:02:00	Cloudy	55	Indoor Only					1	3	1					2		2			1		10	10
201	45493	94302	2022-05-05 13:21:00	2022-05-05 13:31:00	Cloudy	55	Outdoor Only								1						5			3		9	9
201	45493	94310	2022-05-12 12:18:00	2022-05-12 12:28:00	Sunny	83	Outdoor Only					1	6	1										1		9	9
201	45493	94322	2022-05-19 11:01:00	2022-05-19 11:11:00	Sunny	66	Outdoor Only								9											9	9
201	45493	94328	2022-05-19 13:27:00	2022-05-19 13:37:00	Cloudy	68	Outdoor Only						2	2	6											10	10
201	45493	94337	2022-05-26 10:35:00	2022-05-26 10:45:00	Cloudy	73	Outdoor Only								10											10	10
201	45493	94343	2022-05-26 13:01:00	2022-05-26 13:11:00	Cloudy	77	Outdoor Only								10											10	10
201	45493	94357	2022-06-02 11:14:00	2022-06-02 11:24:00	Cloudy	64	Outdoor Only								10											10	10
201	45493	94361	2022-06-02 13:03:00	2022-06-02 13:13:00	Cloudy	65	Outdoor Only								10											10	10
201	45493	94409	2022-06-16 11:17:00	2022-06-16 11:27:00	Sunny	88	Outdoor Only						5	1	1									3		10	10
201	45493	94413	2022-06-16 13:28:00	2022-06-16 13:38:00	Sunny	92	Outdoor Only							1	6									1	2	10	10
201	45493	94440	2022-06-23 10:28:00	2022-06-23 10:38:00	Sunny	68	Outdoor Only								9	1										10	10
201	45493	94446	2022-06-23 12:48:00	2022-06-23 12:58:00	Sunny	72	Outdoor Only								10											10	10
201	45493	94458	2022-06-30 10:56:00	2022-06-30 11:06:00	Sunny	84	Outdoor Only						1		8		1									10	10
201	45493	94461	2022-06-30 12:40:00	2022-06-30 12:50:00	Sunny	88	Outdoor Only								9		1									10	10
201	45493	94507	2022-07-07 10:48:00	2022-07-07 10:58:00	Sunny	76	Outdoor Only								9			1								10	10
201	45493	94510	2022-07-07 12:42:00	2022-07-07 12:52:00	Sunny	77	Outdoor Only					1			7			1								9	9
201	45493	94595	2022-07-21 11:22:00	2022-07-21 11:32:00	Sunny	82	Outdoor Only					5			5											10	10
201	45493	94600	2022-07-21 13:10:00	2022-07-21 13:20:00	Sunny	84	Outdoor Only								10											10	10
201	45493	94626	2022-07-28 10:48:00	2022-07-28 10:58:00	Cloudy	81	Outdoor Only								8									2		10	10
201	45493	94639	2022-07-28 12:45:00	2022-07-28 12:55:00	Sunny	82	Outdoor Only								10											10	10
201	45493	94676	2022-08-04 11:24:00	2022-08-04 11:34:00	Rainy	72	Outdoor Only						2		6		1							1		10	10
201	45493	94678	2022-08-04 13:02:00	2022-08-04 13:12:00	Cloudy	75	Outdoor Only						1		8						1					10	10
201	45493	94722	2022-08-11 10:52:00	2022-08-11 11:02:00	Cloudy	73	Outdoor Only						1		8		1									10	10
201	45493	94726	2022-08-11 12:59:00	2022-08-11 13:09:00	Sunny	73	Outdoor Only						1		9											10	10
201	45493	94730	2022-08-12 11:19:00	2022-08-12 11:29:00	Sunny	75	Outdoor Only							1	7						2					10	10
201	45493	94734	2022-08-12 12:13:00	2022-08-12 12:23:00	Sunny	75	Outdoor Only						8		1									1		10	10
201	45493	94738	2022-08-12 12:49:00	2022-08-12 12:59:00	Sunny	75	Outdoor Only								10											10	10
201	45493	94770	2022-08-18 10:45:00	2022-08-18 10:55:00	Sunny	75	Outdoor Only								10											10	10
201	45493	94772	2022-08-18 12:34:00	2022-08-18 12:44:00	Sunny	77	Outdoor Only								10											10	10
201	45493	94827	2022-08-25 10:34:00	2022-08-25 10:44:00	Sunny	79	Outdoor Only							1	6						1				1	9	9
201	45493	94830	2022-08-25 12:10:00	2022-08-25 12:20:00	Sunny	82	Outdoor Only					1		1	3						5					10	10
201	45493	94880	2022-09-01 12:00:00	2022-09-01 12:10:00	Sunny	75	Outdoor Only						4	1	4									1		10	10
201	45493	94884	2022-09-01 13:52:00	2022-09-01 14:02:00	Sunny	80	Outdoor Only						2	1			1			2				3		9	9
201	45493	94885	2022-09-02 10:55:00	2022-09-02 11:05:00	Sunny	80	Outdoor Only							1	6									3		10	10
201	45493	94892	2022-09-02 12:31:00	2022-09-02 12:41:00	Sunny	80	Outdoor Only							2	6									2		10	10
201	45493	94926	2022-09-08 10:39:00	2022-09-08 10:49:00	Sunny	73	Outdoor Only						9		1											10	10
201	45493	94931	2022-09-08 12:35:00	2022-09-08 12:45:00	Sunny	75	Indoor Only							1	8						1					10	10
201	45493	94987	2022-09-15 11:27:00	2022-09-15 11:37:00	Sunny	69	Outdoor Only						4	1	4		1									10	10
201	45493	94988	2022-09-15 12:30:00	2022-09-15 12:40:00	Sunny	72	Outdoor Only								9					1						10	10
201	45493	95043	2022-09-22 10:28:00	2022-09-22 10:38:00	Cloudy	61	Outdoor Only						8		2											10	10
201	45493	95048	2022-09-22 12:20:00	2022-09-22 12:30:00	Sunny	61	Outdoor Only							1						9						10	10
201	45493	95104	2022-09-29 11:01:00	2022-09-29 11:11:00	Cloudy	57	Outdoor Only						8		2											10	10
201	45493	95108	2022-09-29 12:52:00	2022-09-29 13:02:00	Cloudy	57	Outdoor Only	1							8					1						10	10
201	45493	95163	2022-10-06 11:10:00	2022-10-06 11:20:00	Cloudy	63	Outdoor Only						9		1											10	10
201	45493	95168	2022-10-06 12:54:00	2022-10-06 13:04:00	Sunny	68	Outdoor Only					2		1	5									1		9	9
201	45493	95197	2022-10-11 11:33:00	2022-10-11 11:43:00	Sunny	66	Outdoor Only																		10	10	10
201	45493	95200	2022-10-11 12:33:00	2022-10-11 12:43:00	Sunny	70	Outdoor Only								10											10	10
201	45493	95205	2022-10-13 11:11:00	2022-10-13 11:21:00	Sunny	56	Outdoor Only						7		2											9	9
201	45493	95206	2022-10-13 12:15:00	2022-10-13 12:25:00	Sunny	54	Outdoor Only							1	1					2					6	10	10
201	45493	95243	2022-10-20 10:42:00	2022-10-20 10:52:00	Cloudy	49	Indoor Only		2				7								1					10	10
201	45493	95247	2022-10-20 13:44:00	2022-10-20 13:54:00	Cloudy	45	Indoor Only													8				1	1	10	10
201	45493	95253	2022-10-21 11:27:00	2022-10-21 11:37:00	Sunny	56	Outdoor Only							2	7									1		10	10
201	45493	95283	2022-10-27 10:41:00	2022-10-27 10:51:00	Cloudy	45	Indoor Only						1							8						9	9
201	45493	95287	2022-10-27 12:28:00	2022-10-27 12:38:00	Cloudy	50	Indoor/Outdoor			1		1	5	1	1									1		10	9
201	45493	95337	2022-11-03 12:59:00	2022-11-03 13:09:00	Sunny	61	Outdoor Only							1	2					4	2				1	10	10
201	45493	95386	2022-11-10 10:42:00	2022-11-10 10:52:00	Sunny	64	Outdoor Only						1	1			1			4					1	8	8
201	45493	95389	2022-11-10 12:54:00	2022-11-10 13:04:00	Sunny	70	Outdoor Only					1		4	1				1		2					9	9
201	45493	95441	2022-11-17 10:37:00	2022-11-17 10:47:00	Cloudy	34	Indoor Only						5	1						4						10	10
201	45493	95445	2022-11-17 13:03:00	2022-11-17 13:13:00	Cloudy	37	Indoor Only						7	1										1		9	9
201	45493	95507	2022-12-01 10:33:00	2022-12-01 10:43:00	Cloudy	28	Indoor Only						5							1					4	10	10
201	45493	95511	2022-12-01 13:36:00	2022-12-01 13:46:00	Sunny	34	Indoor Only			1			3		1					2					3	10	9
201	45493	95556	2022-12-08 10:46:00	2022-12-08 10:56:00	Cloudy	42	Indoor Only					1	3	1							1			1	3	10	10
201	45493	95560	2022-12-08 13:15:00	2022-12-08 13:25:00	Cloudy	44	Indoor Only								5						5					10	10
201	45493	95580	2022-12-15 11:08:00	2022-12-15 11:18:00	Rainy	43	Indoor Only						7		3											10	10
201	45493	95584	2022-12-15 13:18:00	2022-12-15 13:28:00	Cloudy	43	Indoor Only					3	1	2	1					1				1	1	10	10
201	45493	95626	2022-12-29 13:20:00	2022-12-29 13:30:00	Cloudy	53	Indoor/Outdoor						7	1										1		9	9
201	45493	95647	2023-01-05 13:23:00	2023-01-05 13:33:00	Cloudy	45	Indoor Only					2	1							2					5	10	10
201	45493	95677	2023-01-19 12:15:00	2023-01-19 12:25:00	Cloudy	50	Indoor/Outdoor			2			1	3							3			1		10	8
201	45493	95679	2023-01-26 12:51:00	2023-01-26 13:01:00	Snowy	33	Indoor Only					1	6							3						10	10
201	45625	94400	2022-06-15 11:08:00	2022-06-15 11:18:00	Sunny	93	Outdoor Only					1		2			1							5	1	10	10
201	45625	94404	2022-06-15 12:33:00	2022-06-15 12:43:00	Sunny	93	Outdoor Only											1		6				2	1	10	10
201	45625	94433	2022-06-22 11:06:00	2022-06-22 11:16:00	Sunny	85	Outdoor Only					8		1	1											10	10
201	45625	94436	2022-06-22 12:06:00	2022-06-22 12:16:00	Sunny	86	Outdoor Only					1	2	2	4									1		10	10
201	45625	94448	2022-06-29 10:44:00	2022-06-29 10:54:00	Cloudy	75	Outdoor Only					5		3	2											10	10
201	45625	94453	2022-06-29 12:22:00	2022-06-29 12:32:00	Cloudy	76	Outdoor Only					10														10	10
201	45625	94466	2022-07-06 11:06:00	2022-07-06 11:16:00	Cloudy	75	Outdoor Only					1	4	1						2				1		9	9
201	45625	94471	2022-07-06 12:37:00	2022-07-06 12:47:00	Cloudy	75	Outdoor Only										1			5				4		10	10
201	45625	94523	2022-07-13 11:03:00	2022-07-13 11:13:00	Sunny	76	Outdoor Only					2	6	1										1		10	10
201	45625	94560	2022-07-13 12:36:00	2022-07-13 12:46:00	Sunny	80	Outdoor Only						3	2	1						1			2	1	10	10
201	45625	94619	2022-07-27 11:03:00	2022-07-27 11:13:00	Cloudy	75	Outdoor Only					4	2	3	1											10	10
201	45625	94624	2022-07-27 12:42:00	2022-07-27 12:52:00	Rainy	75	Outdoor Only														1				9	10	10
201	45625	94667	2022-08-03 11:30:00	2022-08-03 11:40:00	Sunny	85	Outdoor Only					1													9	10	10
201	45625	94669	2022-08-03 12:47:00	2022-08-03 12:57:00	Sunny	86	Outdoor Only					2												1	7	10	10
201	45625	94699	2022-08-10 11:12:00	2022-08-10 11:22:00	Cloudy	73	Outdoor Only					8		1	1											10	10
201	45625	94718	2022-08-10 12:31:00	2022-08-10 12:41:00	Sunny	75	Outdoor Only																		10	10	10
201	45625	94741	2022-08-17 11:20:00	2022-08-17 11:30:00	Sunny	75	Outdoor Only					4	3	1			1							1		10	10
201	45625	94743	2022-08-17 12:29:00	2022-08-17 12:39:00	Sunny	76	Outdoor Only					3		2	1									3		9	9
201	45625	94812	2022-08-24 11:11:00	2022-08-24 11:21:00	Sunny	76	Outdoor Only					2		1	4		1							2		10	10
201	45625	94816	2022-08-24 12:31:00	2022-08-24 12:41:00	Sunny	80	Outdoor Only					2													8	10	10
201	45625	94861	2022-08-31 10:50:00	2022-08-31 11:00:00	Sunny	74	Outdoor Only					10														10	10
201	45625	94866	2022-08-31 12:22:00	2022-08-31 12:32:00	Sunny	75	Outdoor Only																		10	10	10
201	45625	94897	2022-09-07 11:21:00	2022-09-07 11:31:00	Cloudy	71	Outdoor Only					6	2		1									1		10	10
201	45625	94925	2022-09-07 12:57:00	2022-09-07 13:07:00	Sunny	72	Outdoor Only					4		1	2									3		10	10
201	45625	94947	2022-09-14 11:18:00	2022-09-14 11:28:00	Cloudy	68	Outdoor Only					4		1											5	10	10
201	45625	94948	2022-09-14 12:02:00	2022-09-14 12:12:00	Cloudy	70	Outdoor Only					1		1	5										3	10	10
201	45625	95011	2022-09-21 11:00:00	2022-09-21 11:10:00	Sunny	76	Outdoor Only																		10	10	10
201	45625	95017	2022-09-21 12:44:00	2022-09-21 12:54:00	Cloudy	82	Outdoor Only								3										7	10	10
201	45625	95072	2022-09-28 11:16:00	2022-09-28 11:26:00	Cloudy	56	Outdoor Only	1				2		5						1				1		10	10
201	45625	95077	2022-09-28 12:37:00	2022-09-28 12:47:00	Cloudy	56	Outdoor Only						1	3	5									1		10	10
201	45625	95133	2022-10-05 11:25:00	2022-10-05 11:35:00	Sunny	61	Outdoor Only					3	4	2			1									10	10
201	45625	95135	2022-10-05 12:30:00	2022-10-05 12:40:00	Sunny	65	Outdoor Only					10														10	10
201	45625	95189	2022-10-12 11:43:00	2022-10-12 11:53:00	Cloudy	62	Outdoor Only																		10	10	10
201	45625	95192	2022-10-12 12:39:00	2022-10-12 12:49:00	Cloudy	66	Outdoor Only					1	5	1											3	10	10
201	45625	95236	2022-10-19 11:16:00	2022-10-19 11:26:00	Rainy	39	Indoor Only					5		2	1									2		10	10
201	45625	95239	2022-10-19 12:27:00	2022-10-19 12:37:00	Rainy	40	Indoor Only						1				9									10	10
201	45625	95266	2022-10-26 10:46:00	2022-10-26 10:56:00	Rainy	56	Outdoor Only					2					1				7					10	10
201	45625	95271	2022-10-26 12:49:00	2022-10-26 12:59:00	Cloudy	57	Outdoor Only					1	5	1	1									2		10	10
201	45625	95359	2022-11-09 11:30:00	2022-11-09 11:40:00	Sunny	57	Outdoor Only					4	4		2											10	10
201	45625	95361	2022-11-09 12:23:00	2022-11-09 12:33:00	Sunny	63	Outdoor Only						4	2											4	10	10
201	45625	95408	2022-11-16 11:01:00	2022-11-16 11:11:00	Cloudy	37	Indoor Only					3		1	5									1		10	10
201	45625	95415	2022-11-16 12:50:00	2022-11-16 13:00:00	Cloudy	37	Indoor Only					1	3	1						1	2			2		10	10
201	45625	95478	2022-11-23 11:26:00	2022-11-23 11:36:00	Sunny	49	Outdoor Only							6	1									1	2	10	10
201	45625	95481	2022-11-23 12:32:00	2022-11-23 12:42:00	Sunny	51	Outdoor Only							1											9	10	10
201	45625	95493	2022-11-30 11:16:00	2022-11-30 11:26:00	Rainy	37	Indoor Only					1	3	1						2					3	10	10
201	45625	95495	2022-11-30 12:10:00	2022-11-30 12:20:00	Cloudy	36	Indoor Only					6	2												2	10	10
201	45625	95550	2022-12-07 11:48:00	2022-12-07 11:58:00	Rainy	46	Indoor Only																		10	10	10
201	45625	95553	2022-12-07 12:32:00	2022-12-07 12:42:00	Cloudy	46	Indoor/Outdoor			1			4	5												10	9
201	45625	95573	2022-12-14 11:35:00	2022-12-14 11:45:00	Cloudy	37	Indoor Only					2					6			1				1		10	10
201	45625	95575	2022-12-14 13:56:00	2022-12-14 14:06:00	Cloudy	37	Indoor Only					9		1												10	10
201	45625	95611	2022-12-21 11:23:00	2022-12-21 11:33:00	Sunny	34	Indoor Only						1	6										3		10	10
201	45625	95617	2022-12-21 14:29:00	2022-12-21 14:39:00	Cloudy	35	Indoor Only																		10	10	10
201	45625	95620	2022-12-28 11:44:00	2022-12-28 11:54:00	Sunny	39	Indoor Only																	10		10	10
201	45625	95624	2022-12-28 14:29:00	2022-12-28 14:39:00	Cloudy	41	Indoor Only					2		1	6									1		10	10
201	45625	95640	2023-01-04 11:44:00	2023-01-04 11:54:00	Rainy	57	Indoor Only					9	1													10	10
201	45625	95644	2023-01-04 14:46:00	2023-01-04 14:56:00	Rainy	57	Indoor/Outdoor																		10	10	10
201	45625	95669	2023-01-11 11:38:00	2023-01-11 11:48:00	Cloudy	41	Indoor/Outdoor			1			6	1										2		10	9
201	45625	95670	2023-01-11 13:58:00	2023-01-11 14:08:00	Cloudy	46	Indoor/Outdoor	2		2	1			1										4		10	7
201	45625	94380	2022-06-05 11:35:00	2022-06-05 11:45:00	Cloudy	67	Outdoor Only					4			3								1	2		10	10
201	45625	94381	2022-06-05 12:15:00	2022-06-05 12:25:00	Cloudy	69	Outdoor Only					2			8											10	10
201	45625	94427	2022-06-19 11:35:00	2022-06-19 11:45:00	Sunny	66	Outdoor Only					1	3	1	2										3	10	10
201	45625	94428	2022-06-19 11:59:00	2022-06-19 12:09:00	Sunny	67	Outdoor Only								10											10	10
201	45625	94480	2022-07-03 11:00:00	2022-07-03 11:10:00	Sunny	77	Outdoor Only							2	5									1	2	10	10
201	45625	94487	2022-07-03 12:28:00	2022-07-03 12:38:00	Sunny	77	Outdoor Only																	1	9	10	10
201	45625	94527	2022-07-17 11:02:00	2022-07-17 11:12:00	Cloudy	74	Outdoor Only								8									2		10	10
201	45625	94529	2022-07-17 11:57:00	2022-07-17 12:07:00	Cloudy	74	Outdoor Only					5	1	1	2										1	10	10
201	45625	94544	2022-07-10 11:10:00	2022-07-10 11:20:00	Sunny	70	Outdoor Only																		10	10	10
201	45625	94549	2022-07-10 12:22:00	2022-07-10 12:32:00	Sunny	77	Outdoor Only					3	1	1			1							4		10	10
201	45625	94650	2022-07-24 10:58:00	2022-07-24 11:08:00	Sunny	86	Outdoor Only						4	1	1		1							1	2	10	10
201	45625	94656	2022-07-24 12:17:00	2022-07-24 12:27:00	Cloudy	86	Outdoor Only																		10	10	10
201	45625	94660	2022-07-31 11:34:00	2022-07-31 11:44:00	Cloudy	75	Outdoor Only						6	1	3											10	10
201	45625	94663	2022-07-31 12:31:00	2022-07-31 12:41:00	Sunny	77	Outdoor Only								2										8	10	10
201	45625	94702	2022-08-07 10:52:00	2022-08-07 11:02:00	Sunny	84	Outdoor Only				2														8	10	8
201	45625	94705	2022-08-07 11:58:00	2022-08-07 12:08:00	Sunny	86	Outdoor Only				1		8	1												10	9
201	45625	94748	2022-08-14 11:05:00	2022-08-14 11:15:00	Cloudy	71	Outdoor Only																		10	10	10
201	45625	94754	2022-08-14 12:33:00	2022-08-14 12:43:00	Cloudy	72	Outdoor Only					3	1		4										1	9	9
201	45625	94795	2022-08-21 11:05:00	2022-08-21 11:15:00	Rainy	70	Indoor Only					7		2										1		10	10
201	45625	94798	2022-08-21 11:59:00	2022-08-21 12:09:00	Rainy	69	Indoor/Outdoor				3	7														10	7
201	45625	94898	2022-09-04 10:52:00	2022-09-04 11:02:00	Rainy	71	Outdoor Only					1													9	10	10
201	45625	94904	2022-09-04 12:25:00	2022-09-04 12:35:00	Rainy	71	Outdoor Only					2		2	1										5	10	10
201	45625	94962	2022-09-11 11:16:00	2022-09-11 11:26:00	Cloudy	68	Outdoor Only					5	1		2									1	1	10	10
201	45625	94965	2022-09-11 12:08:00	2022-09-11 12:18:00	Cloudy	70	Outdoor Only																		10	10	10
201	45625	95018	2022-09-18 10:55:00	2022-09-18 11:05:00	Sunny	78	Outdoor Only					7		1	2											10	10
201	45625	95026	2022-09-18 12:22:00	2022-09-18 12:32:00	Cloudy	80	Outdoor Only																		10	10	10
201	45625	95079	2022-09-25 11:00:00	2022-09-25 11:10:00	Sunny	64	Outdoor Only					7			1										2	10	10
201	45625	95085	2022-09-25 12:21:00	2022-09-25 12:31:00	Cloudy	66	Outdoor Only					6	1	1	2											10	10
201	45625	95140	2022-10-02 11:16:00	2022-10-02 11:26:00	Cloudy	58	Outdoor Only					2			8											10	10
201	45625	95143	2022-10-02 12:07:00	2022-10-02 12:17:00	Cloudy	58	Outdoor Only					3			7											10	10
201	45625	95170	2022-10-09 10:53:00	2022-10-09 11:03:00	Sunny	54	Outdoor Only																		10	10	10
201	45625	95177	2022-10-09 12:30:00	2022-10-09 12:40:00	Sunny	57	Outdoor Only																		10	10	10
201	45625	95211	2022-10-16 11:06:00	2022-10-16 11:16:00	Sunny	56	Outdoor Only					1			4										5	10	10
201	45625	95216	2022-10-16 12:18:00	2022-10-16 12:28:00	Sunny	60	Outdoor Only					1			9											10	10
201	45625	95218	2022-10-17 11:02:00	2022-10-17 11:12:00	Cloudy	46	Outdoor Only						1	1	3						1			4		10	10
201	45625	95309	2022-10-30 11:06:00	2022-10-30 11:16:00	Cloudy	54	Outdoor Only					7	1		2											10	10
201	45625	95314	2022-10-30 12:16:00	2022-10-30 12:26:00	Cloudy	57	Outdoor Only				1	2		2	2										3	10	9
201	45625	95367	2022-11-06 11:31:00	2022-11-06 11:41:00	Sunny	63	Outdoor Only					9		1												10	10
201	45625	95371	2022-11-06 12:32:00	2022-11-06 12:42:00	Sunny	66	Outdoor Only					6		1			1							2		10	10
201	45625	95416	2022-11-13 10:54:00	2022-11-13 11:04:00	Cloudy	36	Indoor Only																	10		10	10
201	45625	95422	2022-11-13 12:06:00	2022-11-13 12:16:00	Cloudy	39	Indoor Only					7		1										2		10	10
201	45625	95461	2022-11-20 11:14:00	2022-11-20 11:24:00	Cloudy	24	Indoor Only														10					10	10
201	45625	95465	2022-11-20 11:57:00	2022-11-20 12:07:00	Cloudy	25	Outdoor Only		1			4									5					10	10
201	45625	95533	2022-12-04 10:58:00	2022-12-04 11:08:00	Sunny	29	Indoor Only					5		1						2	1			1		10	10
201	45625	95536	2022-12-04 11:40:00	2022-12-04 11:50:00	Sunny	31	Indoor Only					1		2							5			2		10	10
201	45625	94278	2022-04-22 10:46:00	2022-04-22 10:56:00	Sunny	52	Outdoor Only						1		9											10	10
201	45625	94290	2022-04-29 11:13:00	2022-04-29 11:23:00	Sunny	55	Indoor Only					8		2												10	10
201	45625	94294	2022-04-29 12:10:00	2022-04-29 12:20:00	Sunny	55	Indoor/Outdoor							1	9											10	10
201	45625	94308	2022-05-06 11:31:00	2022-05-06 11:41:00	Rainy	52	Indoor/Outdoor							1							9					10	10
201	45625	94317	2022-05-13 12:14:00	2022-05-13 12:24:00	Sunny	80	Outdoor Only								8									2		10	10
201	45625	94320	2022-05-13 13:14:00	2022-05-13 13:24:00	Sunny	80	Outdoor Only				1									1				8		10	9
201	45625	94331	2022-05-20 11:55:00	2022-05-20 12:05:00	Cloudy	72	Outdoor Only										7	1						2		10	10
201	45625	94335	2022-05-20 12:44:00	2022-05-20 12:54:00	Cloudy	72	Outdoor Only					2													8	10	10
201	45625	94348	2022-05-27 11:31:00	2022-05-27 11:41:00	Sunny	68	Outdoor Only								3		1							6		10	10
201	45625	94352	2022-05-27 12:27:00	2022-05-27 12:37:00	Sunny	72	Outdoor Only					1	6	1							1				1	10	10
201	45625	94365	2022-06-03 11:14:00	2022-06-03 11:24:00	Sunny	70	Outdoor Only					6		1							1			1		9	9
201	45625	94369	2022-06-03 12:11:00	2022-06-03 12:21:00	Sunny	70	Outdoor Only						8	1										1		10	10
201	45625	94386	2022-06-10 11:09:00	2022-06-10 11:19:00	Sunny	72	Outdoor Only						2	2	2		2				1			1		10	10
201	45625	94389	2022-06-10 11:43:00	2022-06-10 11:53:00	Sunny	72	Outdoor Only					2	7		1											10	10
201	45625	94393	2022-06-10 12:35:00	2022-06-10 12:45:00	Sunny	72	Outdoor Only													3				4		7	7
201	45625	94415	2022-06-17 11:06:00	2022-06-17 11:16:00	Sunny	78	Outdoor Only								10											10	10
201	45625	94418	2022-06-17 11:42:00	2022-06-17 11:52:00	Sunny	78	Outdoor Only							3	3		1							2		9	9
201	45625	94421	2022-06-17 12:25:00	2022-06-17 12:35:00	Sunny	78	Outdoor Only					3		1										6		10	10
201	45625	94514	2022-07-08 11:05:00	2022-07-08 11:15:00	Sunny	80	Outdoor Only					1	1		1		1				3				2	9	9
201	45625	94518	2022-07-08 12:09:00	2022-07-08 12:19:00	Sunny	80	Outdoor Only							4	6											10	10
201	45625	94681	2022-08-05 11:10:00	2022-08-05 11:20:00	Sunny	80	Outdoor Only					4	1	1	1										3	10	10
201	45625	94686	2022-08-05 12:14:00	2022-08-05 12:24:00	Sunny	80	Outdoor Only					8	1												1	10	10
201	45625	94778	2022-08-19 11:28:00	2022-08-19 11:38:00	Cloudy	80	Outdoor Only																	1	8	9	9
201	45625	94781	2022-08-19 12:04:00	2022-08-19 12:14:00	Sunny	80	Outdoor Only							3	6										1	10	10
201	45625	94785	2022-08-19 12:48:00	2022-08-19 12:58:00	Cloudy	80	Outdoor Only					4		1	1										4	10	10
201	45625	94835	2022-08-26 11:06:00	2022-08-26 11:16:00	Cloudy	77	Outdoor Only																		10	10	10
201	45625	94840	2022-08-26 12:00:00	2022-08-26 12:10:00	Cloudy	77	Outdoor Only																		10	10	10
201	45625	94844	2022-08-26 12:45:00	2022-08-26 12:55:00	Sunny	77	Outdoor Only							1	2										7	10	10
201	45625	94936	2022-09-09 11:16:00	2022-09-09 11:26:00	Sunny	75	Outdoor Only					1	4	1	1									1	2	10	10
201	45625	94940	2022-09-09 12:01:00	2022-09-09 12:11:00	Sunny	75	Outdoor Only					1	5											1	3	10	10
201	45625	94993	2022-09-16 11:07:00	2022-09-16 11:17:00	Sunny	75	Outdoor Only					5	3				1							1		10	10
201	45625	94998	2022-09-16 12:12:00	2022-09-16 12:22:00	Sunny	75	Outdoor Only																		10	10	10
201	45625	95053	2022-09-23 11:08:00	2022-09-23 11:18:00	Cloudy	58	Outdoor Only					8		2												10	10
201	45625	95055	2022-09-23 11:41:00	2022-09-23 11:51:00	Cloudy	58	Outdoor Only					4		1			1								4	10	10
201	45625	95061	2022-09-23 12:38:00	2022-09-23 12:48:00	Cloudy	60	Outdoor Only	1						1	5										2	9	9
201	45625	95112	2022-09-30 11:03:00	2022-09-30 11:13:00	Sunny	60	Outdoor Only	1				3	3	2											1	10	10
201	45625	95115	2022-09-30 11:36:00	2022-09-30 11:46:00	Sunny	60	Outdoor Only						6	3										1		10	10
201	45625	95119	2022-09-30 12:24:00	2022-09-30 12:34:00	Sunny	60	Outdoor Only					1	7	1											1	10	10
201	45625	95391	2022-11-11 11:08:00	2022-11-11 11:18:00	Rainy	60	Indoor Only					2							5					2	1	10	10
201	45625	95395	2022-11-11 11:51:00	2022-11-11 12:01:00	Rainy	60	Indoor Only					8							1						1	10	10
201	45625	95397	2022-11-11 12:30:00	2022-11-11 12:40:00	Rainy	60	Indoor Only					1							3					6		10	10
201	45625	95448	2022-11-18 10:49:00	2022-11-18 10:59:00	Cloudy	33	Indoor Only																	2	8	10	10
201	45625	95454	2022-11-18 11:43:00	2022-11-18 11:53:00	Cloudy	33	Indoor Only	1																6	3	10	10
201	45625	95457	2022-11-18 12:31:00	2022-11-18 12:41:00	Cloudy	33	Indoor Only					6			2				2							10	10
201	45625	95516	2022-12-02 11:35:00	2022-12-02 11:45:00	Cloudy	43	Indoor Only					3			2				5							10	10
201	45625	95520	2022-12-02 12:26:00	2022-12-02 12:36:00	Cloudy	43	Indoor Only					5												4		9	9
201	45625	95591	2022-12-16 11:32:00	2022-12-16 11:42:00	Cloudy	37	Indoor Only					10														10	10
201	45625	95593	2022-12-16 12:11:00	2022-12-16 12:21:00	Cloudy	37	Indoor Only					7	1	1										1		10	10
201	45625	95652	2023-01-06 11:59:00	2023-01-06 12:09:00	Cloudy	40	Indoor Only					8			2											10	10
201	45625	95655	2023-01-06 12:44:00	2023-01-06 12:54:00	Cloudy	40	Indoor Only					4									1			3	2	10	10
201	45625	95684	2023-01-27 11:24:00	2023-01-27 11:34:00	Cloudy	35	Indoor Only					4	4		2											10	10
201	45625	95686	2023-01-27 11:45:00	2023-01-27 11:55:00	Cloudy	35	Indoor Only																		10	10	10
201	45625	94396	2022-06-13 13:32:00	2022-06-13 13:42:00	Sunny	79	Outdoor Only														10					10	10
201	45625	94579	2022-07-18 10:44:00	2022-07-18 10:54:00	Rainy	71	Outdoor Only					9		1												10	10
201	45625	94584	2022-07-18 12:44:00	2022-07-18 12:54:00	Cloudy	71	Outdoor Only					3									7					10	10
201	45625	94629	2022-07-25 11:10:00	2022-07-25 11:20:00	Sunny	71	Outdoor Only					8									2					10	10
201	45625	94632	2022-07-25 12:57:00	2022-07-25 13:07:00	Sunny	75	Outdoor Only					10														10	10
201	45625	94712	2022-08-08 11:27:00	2022-08-08 11:37:00	Cloudy	80	Outdoor Only					1		2							1			1	5	10	10
201	45625	94715	2022-08-08 12:56:00	2022-08-08 13:06:00	Cloudy	83	Outdoor Only																		10	10	10
201	45625	94758	2022-08-15 11:01:00	(blank)	Cloudy	75	Indoor Only					1												5		6	6
201	45625	94761	2022-08-15 13:06:00	2022-08-15 13:16:00	Sunny	75	Outdoor Only					3	4	3												10	10
201	45625	94872	2022-08-29 11:41:00	2022-08-29 11:51:00	Cloudy	76	Outdoor Only					2	4								2				1	9	9
201	45625	94873	2022-08-29 12:46:00	2022-08-29 12:56:00	Cloudy	77	Outdoor Only						4	1							2			2		9	9
201	45625	94906	2022-09-05 10:17:00	2022-09-05 10:27:00	Cloudy	68	Outdoor Only					3	2	3	2											10	10
201	45625	94911	2022-09-05 12:57:00	2022-09-05 13:07:00	Cloudy	71	Outdoor Only					9													1	10	10
201	45625	94971	2022-09-12 10:32:00	2022-09-12 10:42:00	Cloudy	63	Outdoor Only					5	1	2							1			1		10	10
201	45625	94975	2022-09-12 12:20:00	2022-09-12 12:30:00	Cloudy	66	Outdoor Only							5	3									2		10	10
201	45625	95028	2022-09-19 10:47:00	2022-09-19 10:57:00	Sunny	70	Outdoor Only					2									1				7	10	10
201	45625	95032	2022-09-19 12:22:00	2022-09-19 12:32:00	Cloudy	76	Outdoor Only																		10	10	10
201	45625	95089	2022-09-26 10:38:00	2022-09-26 10:48:00	Cloudy	60	Outdoor Only					5		1							3			1		10	10
201	45625	95093	2022-09-26 12:13:00	2022-09-26 12:23:00	Cloudy	61	Outdoor Only					1	5	2										2		10	10
201	45625	95147	2022-10-03 10:27:00	2022-10-03 10:37:00	Sunny	54	Outdoor Only					9		1												10	10
201	45625	95152	2022-10-03 12:05:00	2022-10-03 12:15:00	Sunny	56	Outdoor Only																	1	9	10	10
201	45625	95178	2022-10-10 10:38:00	2022-10-10 10:48:00	Sunny	56	Outdoor Only																	2	8	10	10
201	45625	95185	2022-10-10 12:08:00	2022-10-10 12:18:00	Sunny	58	Outdoor Only					2	4	4												10	10
201	45625	95223	2022-10-17 12:28:00	2022-10-17 12:38:00	Cloudy	46	Indoor/Outdoor					6	4													10	10
201	45625	95318	2022-10-31 10:31:00	2022-10-31 10:41:00	Cloudy	60	Outdoor Only					5			4						1					10	10
201	45625	95323	2022-10-31 11:58:00	2022-10-31 12:08:00	Cloudy	63	Outdoor Only						1	1	2		1				1				4	10	10
201	45625	95332	2022-10-24 11:25:00	2022-10-24 11:35:00	Sunny	64	Outdoor Only																		10	10	10
201	45625	95335	2022-10-24 13:04:00	2022-10-24 13:14:00	Sunny	72	Outdoor Only							1											9	10	10
201	45625	95375	2022-11-07 11:09:00	2022-11-07 11:19:00	Sunny	56	Outdoor Only					1		2	1										6	10	10
201	45625	95376	2022-11-07 12:22:00	2022-11-07 12:32:00	Sunny	56	Outdoor Only					10														10	10
201	45625	95425	2022-11-14 10:39:00	2022-11-14 10:49:00	Cloudy	35	Indoor Only																	8	2	10	10
201	45625	95431	2022-11-14 12:23:00	2022-11-14 12:33:00	Cloudy	35	Indoor Only																	10		10	10
201	45625	95467	2022-11-21 10:14:00	2022-11-21 10:24:00	Sunny	34	Indoor Only			2		1								1	1				5	10	8
201	45625	95472	2022-11-21 11:23:00	2022-11-21 11:33:00	Sunny	39	Indoor Only					6		3										1		10	10
201	45625	95540	2022-12-05 10:50:00	2022-12-05 11:00:00	Sunny	39	Indoor Only							4										1	5	10	10
201	45625	95545	2022-12-05 11:46:00	2022-12-05 11:56:00	Sunny	43	Indoor Only			2										1				1	6	10	8
201	45625	95566	2022-12-12 10:25:00	2022-12-12 10:35:00	Cloudy	35	Indoor Only								3									2	5	10	10
201	45625	95569	2022-12-12 12:08:00	2022-12-12 12:18:00	Cloudy	37	Indoor Only					4	2	1										3		10	10
201	45625	95600	2022-12-19 10:42:00	2022-12-19 10:52:00	Cloudy	25	Indoor Only					1		6						1				1	1	10	10
201	45625	95604	2022-12-19 11:44:00	2022-12-19 11:54:00	Cloudy	25	Indoor Only					4		1	3					1					1	10	10
201	45625	95630	2023-01-02 11:22:00	2023-01-02 11:32:00	Cloudy	48	Indoor/Outdoor					10														10	10
201	45625	95636	2023-01-02 12:34:00	2023-01-02 12:44:00	Cloudy	47	Indoor/Outdoor					7		1										2		10	10
201	45625	95660	2023-01-09 12:57:00	2023-01-09 13:07:00	Cloudy	35	Indoor Only					9									1					10	10
201	45625	95664	2023-01-09 13:44:00	2023-01-09 13:54:00	Cloudy	35	Indoor Only					8	1												1	10	10
201	45625	94473	2022-07-02 11:00:00	2022-07-02 11:10:00	Sunny	74	Outdoor Only						1	1	8											10	10
201	45625	94479	2022-07-02 12:57:00	2022-07-02 13:07:00	Sunny	75	Outdoor Only							3	6									1		10	10
201	45625	94489	2022-07-04 10:51:00	2022-07-04 11:01:00	Sunny	83	Outdoor Only							1	2									7		10	10
201	45625	94494	2022-07-04 12:25:00	2022-07-04 12:35:00	Sunny	87	Outdoor Only					4	2	1	1										2	10	10
201	45625	94499	2022-07-05 11:10:00	2022-07-05 11:20:00	Cloudy	74	Outdoor Only																		10	10	10
201	45625	94502	2022-07-05 12:48:00	2022-07-05 12:58:00	Cloudy	79	Outdoor Only											1							9	10	10
201	45625	94534	2022-07-09 10:54:00	2022-07-09 11:04:00	Cloudy	77	Outdoor Only					6	3	1												10	10
201	45625	94541	2022-07-09 12:59:00	2022-07-09 13:09:00	Sunny	77	Outdoor Only							2				5						3		10	10
201	45625	94562	2022-07-14 10:47:00	2022-07-14 10:57:00	Cloudy	73	Outdoor Only					7	3													10	10
201	45625	94566	2022-07-14 12:20:00	2022-07-14 12:30:00	Cloudy	75	Outdoor Only					5	5													10	10
201	45625	94572	2022-07-16 11:01:00	2022-07-16 11:11:00	Cloudy	68	Outdoor Only					10														10	10
201	45625	94575	2022-07-16 12:20:00	2022-07-16 12:30:00	Cloudy	72	Outdoor Only								2										8	10	10
201	45625	94603	2022-07-22 10:58:00	2022-07-22 11:08:00	Cloudy	83	Outdoor Only					3			2										5	10	10
201	45625	94608	2022-07-22 12:27:00	2022-07-22 12:37:00	Cloudy	83	Indoor/Outdoor					6	2	1											1	10	10
201	45625	94611	2022-07-23 10:58:00	2022-07-23 11:08:00	Cloudy	81	Outdoor Only																		10	10	10
201	45625	94615	2022-07-23 12:17:00	2022-07-23 12:27:00	Cloudy	81	Outdoor Only					1		2	3										4	10	10
201	45625	94642	2022-07-30 10:44:00	2022-07-30 10:54:00	Cloudy	74	Outdoor Only					2													8	10	10
201	45625	94646	2022-07-30 12:11:00	2022-07-30 12:21:00	Cloudy	77	Outdoor Only																		10	10	10
201	45625	94690	2022-08-06 10:52:00	2022-08-06 11:02:00	Cloudy	81	Outdoor Only		1			1	1	2	1										4	10	10
201	45625	94694	2022-08-06 12:13:00	2022-08-06 12:23:00	Cloudy	82	Outdoor Only							2											8	10	10
201	45625	94786	2022-08-20 10:54:00	2022-08-20 11:04:00	Cloudy	79	Outdoor Only					4	3		1									2		10	10
201	45625	94790	2022-08-20 12:07:00	2022-08-20 12:17:00	Cloudy	83	Outdoor Only		3			4		1	2											10	10
201	45625	94803	2022-08-22 10:54:00	2022-08-22 11:04:00	Cloudy	72	Outdoor Only					10														10	10
201	45625	94807	2022-08-22 12:29:00	2022-08-22 12:39:00	Rainy	73	Outdoor Only					3	1	1	2									2	1	10	10
201	45625	94846	2022-08-27 11:08:00	2022-08-27 11:18:00	Cloudy	75	Outdoor Only	1					4	1	3										1	10	10
201	45625	94850	2022-08-27 12:12:00	2022-08-27 12:22:00	Cloudy	75	Outdoor Only		1						9											10	10
201	45625	94953	2022-09-10 11:03:00	2022-09-10 11:13:00	Cloudy	75	Outdoor Only						2		3										5	10	10
201	45625	94957	2022-09-10 12:16:00	2022-09-10 12:26:00	Cloudy	77	Outdoor Only						2	3										3	2	10	10
201	45625	95003	2022-09-17 10:55:00	2022-09-17 11:05:00	Sunny	76	Outdoor Only					5		3										2		10	10
201	45625	95007	2022-09-17 12:39:00	2022-09-17 12:49:00	Cloudy	79	Outdoor Only	1					1	1	2									3	2	10	10
201	45625	95064	2022-09-24 10:51:00	2022-09-24 11:01:00	Cloudy	60	Outdoor Only																		10	10	10
201	45625	95068	2022-09-24 12:14:00	2022-09-24 12:24:00	Cloudy	63	Outdoor Only					1		2	2									1	4	10	10
201	45625	95123	2022-10-01 11:07:00	2022-10-01 11:17:00	Cloudy	61	Outdoor Only						6											1	3	10	10
201	45625	95127	2022-10-01 12:13:00	2022-10-01 12:23:00	Cloudy	62	Outdoor Only						4	2	3										1	10	10
201	45625	95255	2022-10-21 12:15:00	2022-10-21 12:25:00	Sunny	59	Outdoor Only							1	3									2	4	10	10
201	45625	95259	2022-10-22 11:12:00	2022-10-22 11:22:00	Sunny	63	Outdoor Only							2										8		10	10
201	45625	95263	2022-10-22 12:15:00	2022-10-22 12:25:00	Sunny	64	Outdoor Only					9													1	10	10
201	45625	95293	2022-10-28 11:09:00	2022-10-28 11:19:00	Cloudy	47	Indoor/Outdoor			1															9	10	9
201	45625	95297	2022-10-28 12:21:00	2022-10-28 12:31:00	Cloudy	51	Outdoor Only						5	1	3										1	10	10
201	45625	95301	2022-10-29 11:00:00	2022-10-29 11:10:00	Sunny	51	Indoor/Outdoor					10														10	10
201	45625	95305	2022-10-29 12:20:00	2022-10-29 12:30:00	Sunny	60	Outdoor Only	1	1				5	2										1		10	10
201	45625	95341	2022-11-04 11:13:00	2022-11-04 11:23:00	Sunny	65	Outdoor Only					9	1													10	10
201	45625	95344	2022-11-04 12:03:00	2022-11-04 12:13:00	Sunny	69	Outdoor Only					8						1								9	9
201	45625	95349	2022-11-05 11:10:00	2022-11-05 11:20:00	Cloudy	70	Outdoor Only					10														10	10
201	45625	95353	2022-11-05 12:30:00	2022-11-05 12:40:00	Cloudy	73	Outdoor Only					5		2	3											10	10
201	45625	95401	2022-11-12 11:10:00	2022-11-12 11:20:00	Cloudy	39	Indoor Only					6												2	2	10	10
201	45625	95405	2022-11-12 12:14:00	2022-11-12 12:24:00	Rainy	39	Indoor Only					6		2					2							10	10
201	45625	95484	2022-11-26 11:06:00	2022-11-26 11:16:00	Sunny	46	Indoor/Outdoor			1		4		1											4	10	9
201	45625	95488	2022-11-26 13:49:00	2022-11-26 13:59:00	Sunny	56	Outdoor Only							3										6	1	10	10
201	45625	95524	2022-12-03 11:16:00	2022-12-03 11:26:00	Rainy	42	Indoor Only	1				2	6	1												10	10
201	45625	95528	2022-12-03 14:44:00	2022-12-03 14:54:00	Cloudy	39	Indoor Only					7		1										2		10	10
201	45625	94552	2022-07-12 11:40:00	2022-07-12 11:50:00	Sunny	77	Outdoor Only					10														10	10
201	45625	94556	2022-07-12 12:28:00	2022-07-12 12:38:00	Sunny	81	Outdoor Only					7		2	1											10	10
201	45625	94586	2022-07-19 11:13:00	2022-07-19 11:23:00	Sunny	80	Outdoor Only					5	4	1												10	10
201	45625	94590	2022-07-19 12:05:00	2022-07-19 12:15:00	Sunny	82	Outdoor Only						6	1	2									1		10	10
201	45625	94764	2022-08-16 12:13:00	2022-08-16 12:23:00	Sunny	71	Outdoor Only					10														10	10
201	45625	94821	2022-08-23 11:54:00	2022-08-23 12:04:00	Sunny	73	Outdoor Only																		10	10	10
201	45625	94823	2022-08-23 12:29:00	2022-08-23 12:39:00	Sunny	75	Outdoor Only					5			2		1							1	1	10	10
201	45625	94853	2022-08-30 11:25:00	2022-08-30 11:35:00	Rainy	68	Outdoor Only					7		1			1							1		10	10
201	45625	94860	2022-08-30 12:49:00	2022-08-30 12:59:00	Cloudy	68	Outdoor Only					2	1	4											3	10	10
201	45625	94917	2022-09-06 11:56:00	2022-09-06 12:06:00	Rainy	67	Outdoor Only	1				8	1													10	10
201	45625	94920	2022-09-06 12:30:00	2022-09-06 12:40:00	Rainy	68	Outdoor Only			1		5		1										2	1	10	9
201	45625	94978	2022-09-13 10:59:00	2022-09-13 11:09:00	Cloudy	60	Outdoor Only					9		1												10	10
201	45625	94983	2022-09-13 12:34:00	2022-09-13 12:44:00	Cloudy	62	Outdoor Only					1		2	1									1	5	10	10
201	45625	95035	2022-09-20 11:07:00	2022-09-20 11:17:00	Sunny	72	Outdoor Only					1		1	8											10	10
201	45625	95042	2022-09-20 12:39:00	2022-09-20 12:49:00	Sunny	77	Outdoor Only					1		1	1		1								6	10	10
201	45625	95095	2022-09-27 11:04:00	2022-09-27 11:14:00	Rainy	54	Indoor/Outdoor			1		7		1												9	8
201	45625	95099	2022-09-27 12:02:00	2022-09-27 12:12:00	Sunny	55	Outdoor Only					9	1													10	10
201	45625	95155	2022-10-04 11:33:00	2022-10-04 11:43:00	Sunny	61	Outdoor Only								1										8	9	9
201	45625	95160	2022-10-04 12:38:00	2022-10-04 12:48:00	Sunny	63	Outdoor Only																	1	9	10	10
201	45625	95229	2022-10-18 11:49:00	2022-10-18 11:59:00	Rainy	40	Indoor Only					6		2	2											10	10
201	45625	95231	2022-10-18 12:10:00	2022-10-18 12:20:00	Rainy	40	Indoor Only					9			1											10	10
201	45625	95276	2022-10-25 11:34:00	2022-10-25 11:44:00	Sunny	67	Outdoor Only					3		3	4											10	10
201	45625	95280	2022-10-25 12:23:00	2022-10-25 12:33:00	Sunny	69	Outdoor Only																		10	10	10
201	45625	95380	2022-11-08 11:51:00	2022-11-08 12:01:00	Sunny	55	Outdoor Only																		10	10	10
201	45625	95384	2022-11-08 12:35:00	2022-11-08 12:45:00	Sunny	54	Outdoor Only					5		1	2										2	10	10
201	45625	95432	2022-11-15 11:16:00	2022-11-15 11:26:00	Cloudy	39	Indoor Only					2		4	2									2		10	10
201	45625	95437	2022-11-15 12:22:00	2022-11-15 12:32:00	Cloudy	39	Indoor Only				2	3			5											10	8
201	45625	95501	2022-11-29 11:50:00	2022-11-29 12:00:00	Cloudy	49	Indoor Only						4	1										2	3	10	10
201	45625	95503	2022-11-29 12:11:00	2022-11-29 12:21:00	Cloudy	50	Indoor Only																		10	10	10
201	45625	95608	2022-12-20 12:25:00	2022-12-20 12:35:00	Sunny	33	Indoor Only																	10		10	10
201	45625	94203	2022-02-16 15:51:00	2022-02-16 16:01:00	Cloudy	54	Indoor Only					9														9	9
201	45625	94208	2022-02-18 11:30:00	2022-02-18 11:40:00	Snowy	19	Indoor Only					4		1										5		10	10
201	45625	94214	2022-02-22 15:03:00	2022-02-22 15:13:00	Rainy	54	Indoor Only						1	2						5				2		10	10
201	45625	94220	2022-02-25 11:25:00	2022-02-25 11:35:00	Snowy	25	Indoor Only		1				3	5										1		10	10
201	45625	94224	2022-02-25 13:09:00	2022-02-25 13:19:00	Snowy	25	Indoor Only						1	3			1				1			4		10	10
201	45625	94225	2022-03-01 13:23:00	2022-03-01 13:33:00	Rainy	47	Indoor Only			1		1		1					1	2				4		10	9
201	45625	94232	2022-03-03 09:51:00	2022-03-03 10:01:00	Cloudy	25	Indoor Only					10														10	10
201	45625	94234	2022-03-03 14:46:00	2022-03-03 14:56:00	Cloudy	25	Indoor Only					1	4	2										3		10	10
201	45625	94239	2022-04-04 13:14:00	2022-04-04 13:24:00	Rainy	39	Indoor Only					9												1		10	10
201	45625	94244	2022-04-06 10:44:00	2022-04-06 10:54:00	Cloudy	59	Outdoor Only							1				2						1	6	10	10
201	45625	94249	2022-04-07 15:44:00	2022-04-07 15:54:00	Cloudy	54	Outdoor Only					2		4	2									2		10	10
201	45625	94253	2022-04-11 14:53:00	2022-04-11 15:03:00	Cloudy	55	Indoor/Outdoor			1		9														10	9
201	45625	94254	2022-04-13 10:30:00	2022-04-13 10:40:00	Cloudy	68	Outdoor Only					9												1		10	10
201	45625	94261	2022-04-14 14:53:00	2022-04-14 15:03:00	Sunny	55	Outdoor Only					1									8			1		10	10
201	45625	94263	2022-04-18 12:28:00	2022-04-18 12:38:00	Snowy	35	Indoor Only					9		1												10	10
201	45625	94267	2022-04-19 11:13:00	2022-04-19 11:23:00	Cloudy	36	Indoor Only					1		1										8		10	10
201	45625	94271	2022-04-21 10:57:00	2022-04-21 11:07:00	Rainy	55	Indoor/Outdoor			1															9	10	9
201	45625	94283	2022-04-27 11:28:00	2022-04-27 11:38:00	Cloudy	37	Indoor Only				2	1		1					1		3			2		10	8
201	45625	94299	2022-05-05 11:17:00	2022-05-05 11:27:00	Cloudy	57	Outdoor Only					5		1	3									1		10	10
201	45625	94303	2022-05-05 13:35:00	2022-05-05 13:45:00	Sunny	57	Outdoor Only								6								2	1		9	9
201	45625	94304	2022-05-05 13:48:00	2022-05-05 13:58:00	Sunny	59	Outdoor Only					4		2	1									1	1	9	9
201	45625	94311	2022-05-12 12:30:00	2022-05-12 12:40:00	Sunny	82	Outdoor Only								2									7		9	9
201	45625	94323	2022-05-19 11:20:00	2022-05-19 11:30:00	Sunny	67	Outdoor Only						4	1	4											9	9
201	45625	94326	2022-05-19 13:03:00	2022-05-19 13:13:00	Sunny	67	Indoor Only					1		1	1						3			4		10	10
201	45625	94339	2022-05-26 10:58:00	2022-05-26 11:08:00	Cloudy	74	Outdoor Only					1	7	1	1											10	10
201	45625	94342	2022-05-26 12:47:00	2022-05-26 12:57:00	Cloudy	77	Outdoor Only					1		1						5	1			1	1	10	10
201	45625	94355	2022-06-02 10:51:00	2022-06-02 11:01:00	Cloudy	63	Outdoor Only						9	1												10	10
201	45625	94360	2022-06-02 12:52:00	2022-06-02 13:02:00	Cloudy	64	Outdoor Only					2	5	2										1		10	10
201	45625	94408	2022-06-16 11:03:00	2022-06-16 11:13:00	Sunny	88	Outdoor Only					6			3									1		10	10
201	45625	94410	2022-06-16 12:54:00	2022-06-16 13:04:00	Sunny	91	Outdoor Only							1	1										8	10	10
201	45625	94442	2022-06-23 10:59:00	2022-06-23 11:09:00	Sunny	70	Outdoor Only						9												1	10	10
201	45625	94445	2022-06-23 12:35:00	2022-06-23 12:45:00	Sunny	72	Outdoor Only										1			6	2			1		10	10
201	45625	94457	2022-06-30 10:35:00	2022-06-30 10:45:00	Sunny	82	Outdoor Only					9	1													10	10
201	45625	94463	2022-06-30 13:11:00	2022-06-30 13:21:00	Sunny	89	Outdoor Only	1				3	1		1					2				1		9	9
201	45625	94505	2022-07-07 10:21:00	2022-07-07 10:31:00	Sunny	75	Outdoor Only					2		2	4					2						10	10
201	45625	94512	2022-07-07 13:10:00	2022-07-07 13:20:00	Sunny	78	Outdoor Only					4	1											5		10	10
201	45625	94596	2022-07-21 11:39:00	2022-07-21 11:49:00	Sunny	82	Outdoor Only								3										7	10	10
201	45625	94599	2022-07-21 12:56:00	2022-07-21 13:06:00	Sunny	84	Outdoor Only																		10	10	10
201	45625	94636	2022-07-28 11:15:00	2022-07-28 11:25:00	Sunny	81	Outdoor Only					8		2												10	10
201	45625	94641	2022-07-28 13:13:00	2022-07-28 13:23:00	Sunny	82	Outdoor Only																		10	10	10
201	45625	94675	2022-08-04 11:09:00	2022-08-04 11:19:00	Rainy	72	Outdoor Only					3	3		3										1	10	10
201	45625	94679	2022-08-04 13:13:00	2022-08-04 13:23:00	Rainy	75	Outdoor Only					7	2	1												10	10
201	45625	94723	2022-08-11 11:05:00	2022-08-11 11:15:00	Cloudy	73	Outdoor Only					9	1													10	10
201	45625	94727	2022-08-11 13:10:00	2022-08-11 13:20:00	Sunny	73	Outdoor Only						2	1	6									1		10	10
201	45625	94729	2022-08-12 11:08:00	2022-08-12 11:18:00	Sunny	72	Outdoor Only						6								3			1		10	10
201	45625	94733	2022-08-12 12:02:00	2022-08-12 12:12:00	Sunny	75	Outdoor Only																		10	10	10
201	45625	94736	2022-08-12 12:26:00	2022-08-12 12:36:00	Sunny	75	Outdoor Only						3	2											3	8	8
201	45625	94769	2022-08-18 10:31:00	2022-08-18 10:41:00	Sunny	75	Outdoor Only								8									2		10	10
201	45625	94774	2022-08-18 12:55:00	2022-08-18 13:05:00	Sunny	78	Outdoor Only					6	2												2	10	10
201	45625	94828	2022-08-25 10:48:00	2022-08-25 10:58:00	Sunny	81	Outdoor Only					2													8	10	10
201	45625	94833	2022-08-25 12:54:00	2022-08-25 13:04:00	Sunny	83	Outdoor Only	1				1								3				5		10	10
201	45625	94878	2022-09-01 11:33:00	2022-09-01 11:43:00	Sunny	75	Outdoor Only					7	3													10	10
201	45625	94883	2022-09-01 13:35:00	2022-09-01 13:45:00	Sunny	80	Outdoor Only					3	5	2												10	10
201	45625	94887	2022-09-02 11:17:00	2022-09-02 11:27:00	Cloudy	80	Outdoor Only					6	4													10	10
201	45625	94891	2022-09-02 12:15:00	2022-09-02 12:25:00	Sunny	80	Outdoor Only																		10	10	10
201	45625	94928	2022-09-08 11:07:00	2022-09-08 11:17:00	Sunny	74	Outdoor Only								1										8	9	9
201	45625	94932	2022-09-08 12:46:00	2022-09-08 12:56:00	Sunny	75	Outdoor Only					2	2	1	1										4	10	10
201	45625	94986	2022-09-15 11:07:00	2022-09-15 11:17:00	Sunny	68	Outdoor Only								10											10	10
201	45625	94991	2022-09-15 13:06:00	2022-09-15 13:16:00	Sunny	72	Outdoor Only					5	4	1												10	10
201	45625	95045	2022-09-22 10:52:00	2022-09-22 11:02:00	Sunny	61	Outdoor Only					7												3		10	10
201	45625	95049	2022-09-22 12:31:00	2022-09-22 12:41:00	Cloudy	61	Outdoor Only					4	3	2												9	9
201	45625	95105	2022-09-29 11:16:00	2022-09-29 11:26:00	Cloudy	57	Outdoor Only	1				7			1									1		10	10
201	45625	95109	2022-09-29 13:04:00	2022-09-29 13:14:00	Cloudy	57	Outdoor Only					4	1	1	2										1	9	9
201	45625	95165	2022-10-06 11:31:00	2022-10-06 11:41:00	Cloudy	65	Outdoor Only					5		1	4											10	10
201	45625	95166	2022-10-06 12:30:00	2022-10-06 12:40:00	Sunny	68	Outdoor Only								1										8	9	9
201	45625	95196	2022-10-11 11:11:00	2022-10-11 11:21:00	Sunny	66	Outdoor Only					1	5	2										1	1	10	10
201	45625	95198	2022-10-11 12:11:00	2022-10-11 12:21:00	Sunny	70	Outdoor Only					2	6	2												10	10
201	45625	95203	2022-10-13 10:48:00	2022-10-13 10:58:00	Cloudy	55	Outdoor Only							1	5										4	10	10
201	45625	95209	2022-10-13 12:49:00	2022-10-13 12:59:00	Sunny	55	Outdoor Only					7	2	1												10	10
201	45625	95244	2022-10-20 10:53:00	2022-10-20 11:03:00	Cloudy	39	Indoor Only					4	1						1		4					10	10
201	45625	95248	2022-10-20 13:59:00	2022-10-20 14:09:00	Cloudy	45	Indoor Only					3	6											1		10	10
201	45625	95251	2022-10-21 11:02:00	2022-10-21 11:12:00	Sunny	56	Outdoor Only								2									1	7	10	10
201	45625	95284	2022-10-27 10:52:00	2022-10-27 11:02:00	Cloudy	45	Indoor Only							3	1						1			5		10	10
201	45625	95288	2022-10-27 12:40:00	2022-10-27 12:50:00	Cloudy	50	Indoor/Outdoor					3		1	3									3		10	10
201	45625	95327	2022-11-03 11:21:00	2022-11-03 11:31:00	Sunny	52	Outdoor Only					8	2													10	10
201	45625	95338	2022-11-03 13:10:00	2022-11-03 13:20:00	Sunny	63	Outdoor Only				1														9	10	9
201	45625	95443	2022-11-17 10:59:00	2022-11-17 11:09:00	Cloudy	35	Indoor Only					8												2		10	10
201	45625	95446	2022-11-17 13:14:00	2022-11-17 13:24:00	Cloudy	37	Indoor Only	1													4			5		10	10
201	45625	95508	2022-12-01 10:44:00	2022-12-01 10:54:00	Sunny	28	Indoor Only					4	1	3	2											10	10
201	45625	95512	2022-12-01 13:46:00	2022-12-01 13:56:00	Sunny	35	Indoor Only					5	1												4	10	10
201	45625	95557	2022-12-08 10:57:00	2022-12-08 11:07:00	Cloudy	43	Indoor Only					7	1		2											10	10
201	45625	95561	2022-12-08 13:26:00	2022-12-08 13:36:00	Cloudy	44	Indoor Only					6	3				1									10	10
201	45625	95582	2022-12-15 11:18:00	2022-12-15 11:28:00	Cloudy	43	Indoor Only							2										6		8	8
201	45625	95585	2022-12-15 13:29:00	2022-12-15 13:39:00	Rainy	43	Indoor Only					5	2													7	7
201	45625	95586	2022-12-15 13:39:00	2022-12-15 13:49:00	Rainy	43	Indoor Only	1				7		2												10	10
201	45625	95628	2022-12-29 13:32:00	2022-12-29 13:42:00	Cloudy	53	Indoor/Outdoor					4	2	2										2		10	10
201	45625	95648	2023-01-05 13:34:00	2023-01-05 13:44:00	Cloudy	45	Indoor Only					3	1	2	1		1			1						9	9
201	45625	95680	2023-01-26 13:01:00	2023-01-26 13:11:00	Snowy	33	Indoor Only													1				9		10	10
201	45626	94401	2022-06-15 11:25:00	2022-06-15 11:35:00	Sunny	93	Outdoor Only				1	3		3			2							1		10	9
201	45626	94402	2022-06-15 12:07:00	2022-06-15 12:17:00	Sunny	93	Outdoor Only					2		2	6											10	10
201	45626	94432	2022-06-22 10:53:00	2022-06-22 11:03:00	Sunny	85	Outdoor Only					6		2	2											10	10
201	45626	94437	2022-06-22 12:18:00	2022-06-22 12:28:00	Sunny	86	Outdoor Only	1				2		1	3					2				1		10	10
201	45626	94450	2022-06-29 11:07:00	2022-06-29 11:17:00	Cloudy	75	Outdoor Only							1	8									1		10	10
201	45626	94452	2022-06-29 12:11:00	2022-06-29 12:21:00	Cloudy	76	Outdoor Only					8												1		9	9
201	45626	94467	2022-07-06 11:19:00	2022-07-06 11:29:00	Cloudy	75	Outdoor Only					3		1	6											10	10
201	45626	94468	2022-07-06 12:02:00	2022-07-06 12:12:00	Cloudy	75	Outdoor Only					5		1										4		10	10
201	45626	94524	2022-07-13 11:15:00	2022-07-13 11:25:00	Sunny	77	Outdoor Only					3			6									1		10	10
201	45626	94559	2022-07-13 12:23:00	2022-07-13 12:33:00	Sunny	79	Outdoor Only					4		3	1		1							1		10	10
201	45626	94620	2022-07-27 10:52:00	2022-07-27 11:02:00	Cloudy	75	Outdoor Only					9	1													10	10
201	45626	94623	2022-07-27 12:30:00	2022-07-27 12:40:00	Rainy	75	Outdoor Only					1			7									2		10	10
201	45626	94666	2022-08-03 11:15:00	2022-08-03 11:25:00	Sunny	85	Outdoor Only					10														10	10
201	45626	94671	2022-08-03 12:21:00	2022-08-03 12:31:00	Sunny	86	Outdoor Only					2		2	1		1							4		10	10
201	45626	94698	2022-08-10 11:00:00	2022-08-10 11:10:00	Cloudy	73	Outdoor Only					1		3	5									1		10	10
201	45626	94719	2022-08-10 12:53:00	2022-08-10 13:03:00	Cloudy	76	Outdoor Only					5		1	3									1		10	10
201	45626	94740	2022-08-17 11:08:00	2022-08-17 11:18:00	Sunny	75	Outdoor Only							2	7									1		10	10
201	45626	94746	2022-08-17 13:04:00	2022-08-17 13:14:00	Sunny	76	Outdoor Only							3	7											10	10
201	45626	94811	2022-08-24 10:59:00	2022-08-24 11:09:00	Sunny	76	Outdoor Only					6	2		2											10	10
201	45626	94814	2022-08-24 12:06:00	2022-08-24 12:16:00	Cloudy	78	Outdoor Only					3	3	3	1											10	10
201	45626	94863	2022-08-31 11:16:00	2022-08-31 11:26:00	Sunny	74	Outdoor Only					10														10	10
201	45626	94868	2022-08-31 12:47:00	2022-08-31 12:57:00	Sunny	75	Outdoor Only					3			7											10	10
201	45626	94896	2022-09-07 11:10:00	2022-09-07 11:20:00	Cloudy	71	Outdoor Only					6			2									2		10	10
201	45626	94924	2022-09-07 12:45:00	2022-09-07 12:55:00	Sunny	72	Outdoor Only					3		2	3									1		9	9
201	45626	94944	2022-09-14 10:43:00	2022-09-14 10:53:00	Cloudy	67	Outdoor Only					6			3											9	9
201	45626	94951	2022-09-14 12:38:00	2022-09-14 12:48:00	Cloudy	71	Outdoor Only					4		1	5											10	10
201	45626	95010	2022-09-21 10:48:00	2022-09-21 10:58:00	Sunny	76	Outdoor Only					4		2	4											10	10
201	45626	95015	2022-09-21 12:20:00	2022-09-21 12:30:00	Cloudy	82	Outdoor Only					1		3	4								1			9	9
201	45626	95074	2022-09-28 11:42:00	2022-09-28 11:52:00	Cloudy	56	Outdoor Only					4		4			2									10	10
201	45626	95076	2022-09-28 12:25:00	2022-09-28 12:35:00	Cloudy	56	Outdoor Only					1	3	2	3									1		10	10
201	45626	95130	2022-10-05 10:43:00	2022-10-05 10:53:00	Sunny	58	Outdoor Only					9			1											10	10
201	45626	95134	2022-10-05 12:11:00	2022-10-05 12:21:00	Sunny	64	Outdoor Only					7	2													9	9
201	45626	95187	2022-10-12 11:19:00	2022-10-12 11:29:00	Cloudy	62	Outdoor Only					2		3	5											10	10
201	45626	95191	2022-10-12 12:27:00	2022-10-12 12:37:00	Cloudy	66	Outdoor Only					1			2							1		6		10	10
201	45626	95237	2022-10-19 11:27:00	2022-10-19 11:37:00	Rainy	39	Indoor Only					8		2												10	10
201	45626	95240	2022-10-19 12:38:00	2022-10-19 12:48:00	Rainy	40	Indoor Only					10														10	10
201	45626	95267	2022-10-26 10:58:00	2022-10-26 11:08:00	Rainy	56	Outdoor Only														8			1		9	9
201	45626	95273	2022-10-26 13:13:00	2022-10-26 13:23:00	Cloudy	57	Outdoor Only						10													10	10
201	45626	95357	2022-11-09 11:06:00	2022-11-09 11:16:00	Sunny	54	Outdoor Only					1	2	2	5											10	10
201	45626	95360	2022-11-09 12:10:00	2022-11-09 12:20:00	Sunny	62	Outdoor Only					2	4	2	2											10	10
201	45626	95410	2022-11-16 11:23:00	2022-11-16 11:33:00	Cloudy	37	Indoor Only						1	4			2			3						10	10
201	45626	95413	2022-11-16 12:29:00	2022-11-16 12:39:00	Cloudy	37	Indoor Only					1	2	2	1		3			1						10	10
201	45626	95476	2022-11-23 11:14:00	2022-11-23 11:24:00	Sunny	49	Indoor Only					1		3	5											9	9
201	45626	95480	2022-11-23 12:20:00	2022-11-23 12:30:00	Sunny	51	Outdoor Only					3		3			1			1				2		10	10
201	45626	95494	2022-11-30 11:27:00	2022-11-30 11:37:00	Rainy	37	Indoor Only					9		1												10	10
201	45626	95496	2022-11-30 12:21:00	2022-11-30 12:31:00	Cloudy	36	Indoor Only					3	7													10	10
201	45626	95549	2022-12-07 11:36:00	2022-12-07 11:46:00	Rainy	46	Indoor Only						10													10	10
201	45626	95552	2022-12-07 12:21:00	2022-12-07 12:31:00	Cloudy	46	Indoor/Outdoor							5			1							4		10	10
201	45626	95574	2022-12-14 11:46:00	2022-12-14 11:56:00	Cloudy	37	Indoor Only					4	2							1		1		2		10	10
201	45626	95576	2022-12-14 14:07:00	2022-12-14 14:17:00	Cloudy	37	Indoor Only						1		7									2		10	10
201	45626	95612	2022-12-21 11:35:00	2022-12-21 11:45:00	Cloudy	34	Indoor Only					5		1	4											10	10
201	45626	95616	2022-12-21 14:18:00	2022-12-21 14:28:00	Sunny	35	Indoor Only					5			4					1						10	10
201	45626	95621	2022-12-28 11:55:00	2022-12-28 12:05:00	Sunny	38	Indoor Only					8		2												10	10
201	45626	95625	2022-12-28 14:40:00	2022-12-28 14:50:00	Cloudy	41	Indoor Only					6		2	1		1									10	10
201	45626	95641	2023-01-04 11:55:00	2023-01-04 12:05:00	Rainy	57	Indoor Only					10														10	10
201	45626	95645	2023-01-04 14:57:00	2023-01-04 15:07:00	Rainy	57	Indoor/Outdoor					10														10	10
201	45626	95667	2023-01-11 11:15:00	2023-01-11 11:25:00	Cloudy	40	Indoor/Outdoor			2				1							6			1		10	8
201	45626	95673	2023-01-11 14:27:00	2023-01-11 14:37:00	Cloudy	46	Indoor/Outdoor	1				1		2	3					2				1		10	10
201	45626	94378	2022-06-05 11:11:00	2022-06-05 11:21:00	Cloudy	67	Outdoor Only							1	4									5		10	10
201	45626	94382	2022-06-05 12:26:00	2022-06-05 12:36:00	Cloudy	69	Outdoor Only					1			5									4		10	10
201	45626	94426	2022-06-19 11:25:00	2022-06-19 11:35:00	Sunny	66	Outdoor Only							3	4									3		10	10
201	45626	94429	2022-06-19 12:10:00	2022-06-19 12:20:00	Sunny	67	Outdoor Only					5		3										2		10	10
201	45626	94481	2022-07-03 11:11:00	2022-07-03 11:21:00	Sunny	77	Outdoor Only				1			5	2									2		10	9
201	45626	94488	2022-07-03 12:38:00	2022-07-03 12:48:00	Sunny	77	Outdoor Only								3		1							6		10	10
201	45626	94531	2022-07-17 11:24:00	2022-07-17 11:34:00	Cloudy	74	Outdoor Only				1				3									5	1	10	9
201	45626	94532	2022-07-17 12:07:00	2022-07-17 12:17:00	Cloudy	74	Outdoor Only					2		4			1	1						2		10	10
201	45626	94545	2022-07-10 11:21:00	2022-07-10 11:31:00	Sunny	70	Outdoor Only							1	4									5		10	10
201	45626	94550	2022-07-10 12:35:00	2022-07-10 12:45:00	Sunny	77	Outdoor Only								4									5	1	10	10
201	45626	94651	2022-07-24 11:09:00	2022-07-24 11:19:00	Sunny	86	Outdoor Only					7												3		10	10
201	45626	94657	2022-07-24 12:28:00	2022-07-24 12:38:00	Cloudy	86	Outdoor Only							2	3									5		10	10
201	45626	94662	2022-07-31 11:45:00	2022-07-31 11:55:00	Cloudy	75	Outdoor Only						1	1	4									4		10	10
201	45626	94664	2022-07-31 12:42:00	2022-07-31 12:52:00	Sunny	77	Outdoor Only								3									7		10	10
201	45626	94704	2022-08-07 11:25:00	2022-08-07 11:35:00	Sunny	84	Outdoor Only							1	6									3		10	10
201	45626	94706	2022-08-07 12:10:00	2022-08-07 12:20:00	Sunny	86	Outdoor Only					8		2												10	10
201	45626	94751	2022-08-14 11:27:00	2022-08-14 11:37:00	Cloudy	71	Outdoor Only					1		2	5									2		10	10
201	45626	94753	2022-08-14 12:20:00	2022-08-14 12:30:00	Cloudy	72	Outdoor Only					2			7									1		10	10
201	45626	94796	2022-08-21 11:15:00	2022-08-21 11:25:00	Rainy	70	Indoor/Outdoor				3	4	1	2												10	7
201	45626	94799	2022-08-21 12:10:00	2022-08-21 12:20:00	Rainy	69	Indoor/Outdoor				2	6		1										1		10	8
201	45626	94900	2022-09-04 11:13:00	2022-09-04 11:23:00	Rainy	71	Outdoor Only						3				1			2				3	1	10	10
201	45626	94905	2022-09-04 12:36:00	2022-09-04 12:46:00	Rainy	71	Outdoor Only				3		1	4	1									1		10	7
201	45626	94963	2022-09-11 11:57:00	2022-09-11 12:07:00	Cloudy	70	Outdoor Only				1	5			3								1			10	9
201	45626	94964	2022-09-11 11:26:00	2022-09-11 11:36:00	Cloudy	68	Outdoor Only								3									7		10	10
201	45626	95020	2022-09-18 11:16:00	2022-09-18 11:26:00	Sunny	78	Outdoor Only						2	1	2									5		10	10
201	45626	95024	2022-09-18 12:11:00	2022-09-18 12:21:00	Cloudy	80	Outdoor Only					10														10	10
201	45626	95081	2022-09-25 11:21:00	2022-09-25 11:31:00	Cloudy	64	Outdoor Only						9	1												10	10
201	45626	95086	2022-09-25 12:32:00	2022-09-25 12:42:00	Cloudy	66	Outdoor Only					4		2	1						2		1			10	10
201	45626	95141	2022-10-02 11:26:00	2022-10-02 11:36:00	Cloudy	58	Outdoor Only						1	3	1						4			1		10	10
201	45626	95144	2022-10-02 12:18:00	2022-10-02 12:28:00	Cloudy	58	Outdoor Only					4		1	4									1		10	10
201	45626	95171	2022-10-09 11:15:00	2022-10-09 11:25:00	Sunny	54	Outdoor Only					2	6	1	1											10	10
201	45626	95176	2022-10-09 12:19:00	2022-10-09 12:29:00	Sunny	57	Outdoor Only				1	1		2	2						2			2		10	9
201	45626	95212	2022-10-16 11:17:00	2022-10-16 11:27:00	Sunny	56	Outdoor Only						1	2	4							1		2		10	10
201	45626	95215	2022-10-16 12:07:00	2022-10-16 12:17:00	Sunny	60	Outdoor Only				1			1	4									4		10	9
201	45626	95220	2022-10-17 11:25:00	2022-10-17 11:35:00	Cloudy	46	Indoor Only						1	3			1							4		9	9
201	45626	95222	2022-10-17 11:52:00	2022-10-17 12:02:00	Cloudy	47	Indoor/Outdoor							5	1									3	1	10	10
201	45626	95308	2022-10-30 10:54:00	2022-10-30 11:04:00	Cloudy	54	Outdoor Only						3	2	3									2		10	10
201	45626	95315	2022-10-30 12:27:00	2022-10-30 12:37:00	Cloudy	57	Outdoor Only					3		1	5									1		10	10
201	45626	95366	2022-11-06 11:20:00	2022-11-06 11:30:00	Sunny	63	Outdoor Only					4	6													10	10
201	45626	95370	2022-11-06 12:22:00	2022-11-06 12:32:00	Sunny	66	Outdoor Only					4									3			3		10	10
201	45626	95418	2022-11-13 11:26:00	2022-11-13 11:36:00	Cloudy	37	Indoor Only					9		1												10	10
201	45626	95423	2022-11-13 12:17:00	2022-11-13 12:27:00	Cloudy	39	Indoor Only					10														10	10
201	45626	95462	2022-11-20 11:25:00	2022-11-20 11:35:00	Cloudy	24	Indoor Only					4	4	1										1		10	10
201	45626	95466	2022-11-20 12:07:00	2022-11-20 12:17:00	Cloudy	25	Indoor Only				1		7				1			1						10	9
201	45626	95534	2022-12-04 11:08:00	2022-12-04 11:18:00	Sunny	29	Indoor Only					4		1	3									2		10	10
201	45626	94280	2022-04-22 11:12:00	2022-04-22 11:22:00	Sunny	55	Outdoor Only								8									2		10	10
201	45626	94292	2022-04-29 11:37:00	2022-04-29 11:47:00	Sunny	55	Indoor/Outdoor					1	2	2	2		1							1	1	10	10
201	45626	94296	2022-04-29 12:35:00	2022-04-29 12:45:00	Sunny	55	Outdoor Only					3		2	3									2		10	10
201	45626	94307	2022-05-06 11:20:00	2022-05-06 11:30:00	Rainy	52	Indoor/Outdoor														9			1		10	10
201	45626	94313	2022-05-13 11:07:00	2022-05-13 11:17:00	Sunny	80	Outdoor Only								3						5			1		9	9
201	45626	94315	2022-05-13 11:36:00	2022-05-13 11:46:00	Sunny	80	Outdoor Only														7			2		9	9
201	45626	94319	2022-05-13 13:00:00	2022-05-13 13:10:00	Sunny	80	Outdoor Only								6									4		10	10
201	45626	94330	2022-05-20 11:41:00	2022-05-20 11:51:00	Cloudy	70	Outdoor Only	1						1	5									3		10	10
201	45626	94336	2022-05-20 12:55:00	2022-05-20 13:05:00	Cloudy	72	Outdoor Only					1	7								1			1		10	10
201	45626	94347	2022-05-27 11:20:00	2022-05-27 11:30:00	Cloudy	68	Outdoor Only					3	1	3	1		1							1		10	10
201	45626	94351	2022-05-27 12:16:00	2022-05-27 12:26:00	Cloudy	72	Outdoor Only						7											3		10	10
201	45626	94366	2022-06-03 11:36:00	2022-06-03 11:46:00	Sunny	70	Outdoor Only								9						1					10	10
201	45626	94371	2022-06-03 12:35:00	2022-06-03 12:45:00	Sunny	70	Outdoor Only								5						1			4		10	10
201	45626	94388	2022-06-10 11:32:00	2022-06-10 11:42:00	Sunny	72	Outdoor Only								3									7		10	10
201	45626	94392	2022-06-10 12:24:00	2022-06-10 12:34:00	Sunny	72	Outdoor Only							2	1		1			2				4		10	10
201	45626	94417	2022-06-17 11:31:00	2022-06-17 11:41:00	Sunny	78	Outdoor Only								8									2		10	10
201	45626	94422	2022-06-17 12:36:00	2022-06-17 12:46:00	Sunny	78	Outdoor Only					2			7											9	9
201	45626	94516	2022-07-08 11:32:00	2022-07-08 11:42:00	Sunny	80	Outdoor Only								9											9	9
201	45626	94519	2022-07-08 12:21:00	2022-07-08 12:31:00	Sunny	80	Outdoor Only						5	1	2					1						9	9
201	45626	94683	2022-08-05 11:34:00	2022-08-05 11:44:00	Sunny	80	Outdoor Only						1	3	6											10	10
201	45626	94688	2022-08-05 12:39:00	2022-08-05 12:49:00	Sunny	80	Outdoor Only							2	7									1		10	10
201	45626	94779	2022-08-19 11:40:00	2022-08-19 11:50:00	Cloudy	80	Outdoor Only					1		4	2									3		10	10
201	45626	94783	2022-08-19 12:26:00	2022-08-19 12:36:00	Sunny	80	Outdoor Only					6		1	2									1		10	10
201	45626	94834	2022-08-26 10:55:00	2022-08-26 11:05:00	Sunny	77	Outdoor Only					9			1											10	10
201	45626	94838	2022-08-26 11:38:00	2022-08-26 11:48:00	Sunny	77	Outdoor Only					6		2	2											10	10
201	45626	94842	2022-08-26 12:33:00	2022-08-26 12:43:00	Cloudy	77	Outdoor Only							4	5									1		10	10
201	45626	94938	2022-09-09 11:27:00	2022-09-09 11:37:00	Sunny	75	Outdoor Only					2	1	4	1									2		10	10
201	45626	94941	2022-09-09 12:12:00	2022-09-09 12:22:00	Sunny	75	Outdoor Only							5	1		1			1				2		10	10
201	45626	94994	2022-09-16 11:20:00	2022-09-16 11:30:00	Sunny	75	Outdoor Only					1	2	1	6											10	10
201	45626	94999	2022-09-16 12:34:00	2022-09-16 12:44:00	Sunny	75	Outdoor Only								9									1		10	10
201	45626	95054	2022-09-23 11:19:00	2022-09-23 11:29:00	Cloudy	58	Outdoor Only					3	3	2	2											10	10
201	45626	95058	2022-09-23 12:04:00	2022-09-23 12:14:00	Cloudy	60	Outdoor Only					4	2	2	1						1					10	10
201	45626	95062	2022-09-23 12:49:00	2022-09-23 12:59:00	Cloudy	60	Outdoor Only						6	1										3		10	10
201	45626	95114	2022-09-30 11:25:00	2022-09-30 11:35:00	Sunny	60	Outdoor Only						1	2	5									2		10	10
201	45626	95118	2022-09-30 12:12:00	2022-09-30 12:22:00	Sunny	60	Outdoor Only	1					2	2			1				4					10	10
201	45626	95392	2022-11-11 11:19:00	2022-11-11 11:29:00	Rainy	60	Indoor Only					2		1	1				5					1		10	10
201	45626	95399	2022-11-11 12:41:00	2022-11-11 12:51:00	Rainy	60	Indoor Only					10														10	10
201	45626	95451	2022-11-18 11:22:00	2022-11-18 11:32:00	Cloudy	33	Indoor Only						1		2		2							1	3	9	9
201	45626	95456	2022-11-18 12:20:00	2022-11-18 12:30:00	Cloudy	33	Indoor Only					10														10	10
201	45626	95517	2022-12-02 11:46:00	2022-12-02 11:56:00	Cloudy	43	Indoor Only					10														10	10
201	45626	95521	2022-12-02 12:38:00	2022-12-02 12:48:00	Sunny	45	Indoor Only					3					1				4			2		10	10
201	45626	95590	2022-12-16 11:22:00	2022-12-16 11:32:00	Cloudy	37	Indoor Only				1	9														10	9
201	45626	95595	2022-12-16 12:22:00	2022-12-16 12:32:00	Cloudy	37	Indoor Only					8	1	1												10	10
201	45626	95653	2023-01-06 12:10:00	2023-01-06 12:20:00	Cloudy	40	Indoor Only				1	9														10	9
201	45626	95656	2023-01-06 12:59:00	2023-01-06 13:09:00	Cloudy	40	Indoor Only	1				9														10	10
201	45626	95685	2023-01-27 11:35:00	2023-01-27 11:45:00	Cloudy	35	Indoor Only						6	3										1		10	10
201	45626	95689	2023-01-27 12:17:00	2023-01-27 12:27:00	Cloudy	35	Indoor Only					3	1	4			2									10	10
201	45626	94395	2022-06-13 13:44:00	2022-06-13 13:54:00	Sunny	79	Outdoor Only				1	3			1						2			2		9	8
201	45626	94580	2022-07-18 11:10:00	2022-07-18 11:20:00	Cloudy	71	Outdoor Only					8	1	1												10	10
201	45626	94585	2022-07-18 12:56:00	2022-07-18 13:06:00	Cloudy	71	Outdoor Only					1	8											1		10	10
201	45626	94630	2022-07-25 11:27:00	2022-07-25 11:37:00	Sunny	71	Outdoor Only					10														10	10
201	45626	94633	2022-07-25 13:18:00	2022-07-25 13:28:00	Sunny	75	Outdoor Only							3	2									5		10	10
201	45626	94711	2022-08-08 11:03:00	2022-08-08 11:13:00	Cloudy	77	Outdoor Only					1		2	1									6		10	10
201	45626	94716	2022-08-08 13:07:00	2022-08-08 13:17:00	Cloudy	83	Outdoor Only					3		2	1						1			3		10	10
201	45626	94755	2022-08-15 10:26:00	2022-08-15 10:36:00	Cloudy	75	Outdoor Only					3		2	5											10	10
201	45626	94762	2022-08-15 13:21:00	2022-08-15 13:31:00	Sunny	75	Outdoor Only							1	6									3		10	10
201	45626	94871	2022-08-29 11:29:00	2022-08-29 11:39:00	Cloudy	82	Outdoor Only					6		3			1									10	10
201	45626	94876	2022-08-29 13:10:00	2022-08-29 13:20:00	Cloudy	78	Outdoor Only					10														10	10
201	45626	94907	2022-09-05 11:17:00	2022-09-05 11:27:00	Cloudy	71	Outdoor Only					10														10	10
201	45626	94913	2022-09-05 13:22:00	2022-09-05 13:32:00	Cloudy	71	Outdoor Only							5	3									2		10	10
201	45626	94969	2022-09-12 10:44:00	2022-09-12 10:54:00	Cloudy	63	Outdoor Only					1	1	3	1						1			3		10	10
201	45626	94972	2022-09-12 12:09:00	2022-09-12 12:19:00	Cloudy	66	Outdoor Only					3		1	6											10	10
201	45626	95029	2022-09-19 10:58:00	2022-09-19 11:08:00	Sunny	70	Outdoor Only					8									2					10	10
201	45626	95033	2022-09-19 12:35:00	2022-09-19 12:45:00	Cloudy	76	Outdoor Only					2		2	3									3		10	10
201	45626	95090	2022-09-26 10:50:00	2022-09-26 11:00:00	Cloudy	60	Outdoor Only						5	1							2			2		10	10
201	45626	95094	2022-09-26 12:24:00	2022-09-26 12:34:00	Cloudy	61	Outdoor Only							7						1	1			1		10	10
201	45626	95146	2022-10-03 10:15:00	2022-10-03 10:25:00	Sunny	54	Outdoor Only					5	3	1	1											10	10
201	45626	95153	2022-10-03 12:33:00	2022-10-03 12:43:00	Sunny	56	Outdoor Only							1	2									6	1	10	10
201	45626	95180	2022-10-10 10:49:00	2022-10-10 10:59:00	Sunny	56	Outdoor Only					6		2	1									1		10	10
201	45626	95183	2022-10-10 11:26:00	2022-10-10 11:36:00	Sunny	58	Outdoor Only					3		1	3									2		9	9
201	45626	95317	2022-10-31 10:19:00	2022-10-31 10:29:00	Cloudy	60	Outdoor Only						1	2	6						1					10	10
201	45626	95320	2022-10-31 11:24:00	2022-10-31 11:34:00	Cloudy	63	Outdoor Only							1	5						1			3		10	10
201	45626	95329	2022-10-24 11:02:00	2022-10-24 11:12:00	Sunny	62	Outdoor Only					10														10	10
201	45626	95334	2022-10-24 12:51:00	2022-10-24 13:01:00	Sunny	72	Outdoor Only					1	2	2	2						1			2		10	10
201	45626	95374	2022-11-07 10:57:00	2022-11-07 11:07:00	Sunny	56	Outdoor Only					6		3											1	10	10
201	45626	95377	2022-11-07 12:33:00	2022-11-07 12:43:00	Sunny	56	Outdoor Only						1		7								1	1		10	10
201	45626	95427	2022-11-14 11:01:00	2022-11-14 11:11:00	Cloudy	35	Indoor Only							1							3				5	9	9
201	45626	95430	2022-11-14 12:40:00	2022-11-14 12:50:00	Cloudy	35	Indoor Only					3	4	3												10	10
201	45626	95468	2022-11-21 10:25:00	2022-11-21 10:35:00	Sunny	34	Indoor Only					10														10	10
201	45626	95470	2022-11-21 11:11:00	2022-11-21 11:21:00	Sunny	39	Indoor Only					1		4										5		10	10
201	45626	95542	2022-12-05 11:12:00	2022-12-05 11:22:00	Sunny	39	Indoor Only					6	1	2	1											10	10
201	45626	95546	2022-12-05 11:57:00	2022-12-05 12:07:00	Sunny	43	Indoor/Outdoor			3				4	1									2		10	7
201	45626	95567	2022-12-12 10:47:00	2022-12-12 10:57:00	Cloudy	35	Indoor Only						4	1			1			3				1		10	10
201	45626	95570	2022-12-12 12:18:00	2022-12-12 12:28:00	Cloudy	37	Indoor Only					4	2							3				1		10	10
201	45626	95601	2022-12-19 10:53:00	2022-12-19 11:03:00	Cloudy	25	Indoor Only					1		3										2	4	10	10
201	45626	95605	2022-12-19 11:55:00	2022-12-19 12:05:00	Cloudy	25	Indoor Only					3	4	2										1		10	10
201	45626	95633	2023-01-02 11:54:00	2023-01-02 12:04:00	Cloudy	48	Indoor/Outdoor					8		1										1		10	10
201	45626	95634	2023-01-02 12:11:00	2023-01-02 12:21:00	Cloudy	47	Indoor/Outdoor					5	2	3												10	10
201	45626	95661	2023-01-09 13:08:00	2023-01-09 13:18:00	Cloudy	35	Indoor Only					3	7													10	10
201	45626	95665	2023-01-09 13:55:00	2023-01-09 14:05:00	Cloudy	35	Indoor Only					4	4	2												10	10
201	45626	94474	2022-07-02 11:12:00	2022-07-02 11:22:00	Sunny	74	Outdoor Only						6	1	1									2		10	10
201	45626	94477	2022-07-02 12:35:00	2022-07-02 12:45:00	Sunny	75	Outdoor Only						1		9											10	10
201	45626	94490	2022-07-04 11:03:00	2022-07-04 11:13:00	Sunny	83	Outdoor Only							1	4									5		10	10
201	45626	94495	2022-07-04 12:36:00	2022-07-04 12:46:00	Sunny	87	Outdoor Only					1		2	6											9	9
201	45626	94498	2022-07-05 10:56:00	2022-07-05 11:06:00	Cloudy	75	Outdoor Only		1			5			1					1				2		10	10
201	45626	94503	2022-07-05 13:00:00	2022-07-05 13:10:00	Cloudy	79	Outdoor Only		1			6		1										2		10	10
201	45626	94536	2022-07-09 11:16:00	2022-07-09 11:26:00	Cloudy	77	Outdoor Only						1		9											10	10
201	45626	94540	2022-07-09 12:46:00	2022-07-09 12:56:00	Sunny	77	Outdoor Only					3			7											10	10
201	45626	94565	2022-07-14 11:21:00	2022-07-14 11:31:00	Cloudy	73	Outdoor Only						2		6									2		10	10
201	45626	94569	2022-07-14 12:54:00	2022-07-14 13:04:00	Cloudy	75	Outdoor Only								10											10	10
201	45626	94571	2022-07-16 10:50:00	2022-07-16 11:00:00	Cloudy	67	Outdoor Only							1	3									6		10	10
201	45626	94576	2022-07-16 12:31:00	2022-07-16 12:41:00	Cloudy	73	Outdoor Only								10											10	10
201	45626	94604	2022-07-22 11:09:00	2022-07-22 11:19:00	Cloudy	83	Outdoor Only					3			5									2		10	10
201	45626	94607	2022-07-22 12:15:00	2022-07-22 12:25:00	Cloudy	83	Outdoor Only					5	3		1										1	10	10
201	45626	94612	2022-07-23 11:10:00	2022-07-23 11:20:00	Cloudy	82	Outdoor Only					8		1	1											10	10
201	45626	94616	2022-07-23 12:28:00	2022-07-23 12:38:00	Cloudy	81	Outdoor Only						1	2	5									2		10	10
201	45626	94644	2022-07-30 11:07:00	2022-07-30 11:17:00	Cloudy	75	Outdoor Only								9									1		10	10
201	45626	94648	2022-07-30 12:33:00	2022-07-30 12:43:00	Cloudy	77	Outdoor Only							1	6									3		10	10
201	45626	94691	2022-08-06 11:02:00	2022-08-06 11:12:00	Cloudy	81	Outdoor Only							2	3									5		10	10
201	45626	94695	2022-08-06 12:24:00	2022-08-06 12:34:00	Cloudy	82	Outdoor Only						4	4			1								1	10	10
201	45626	94788	2022-08-20 11:16:00	2022-08-20 11:26:00	Cloudy	82	Outdoor Only					1		3	3									3		10	10
201	45626	94792	2022-08-20 12:30:00	2022-08-20 12:40:00	Cloudy	82	Outdoor Only					3		1	5									1		10	10
201	45626	94804	2022-08-22 11:06:00	2022-08-22 11:16:00	Cloudy	72	Outdoor Only					8		1										1		10	10
201	45626	94808	2022-08-22 12:40:00	2022-08-22 12:50:00	Cloudy	72	Outdoor Only						6		2									2		10	10
201	45626	94847	2022-08-27 11:19:00	2022-08-27 11:29:00	Cloudy	75	Outdoor Only		1					2	6									1		10	10
201	45626	94954	2022-09-10 11:15:00	2022-09-10 11:25:00	Cloudy	76	Outdoor Only						1	4	2									3		10	10
201	45626	94959	2022-09-10 12:28:00	2022-09-10 12:38:00	Cloudy	78	Outdoor Only						3	3	3									1		10	10
201	45626	95004	2022-09-17 11:06:00	2022-09-17 11:16:00	Sunny	77	Outdoor Only						2		5									2		9	9
201	45626	95008	2022-09-17 12:50:00	2022-09-17 13:00:00	Cloudy	80	Outdoor Only						1	2	4									3		10	10
201	45626	95065	2022-09-24 11:02:00	2022-09-24 11:12:00	Cloudy	61	Outdoor Only						2	2	4									1	1	10	10
201	45626	95069	2022-09-24 12:27:00	2022-09-24 12:37:00	Cloudy	63	Outdoor Only					2		1	3									4		10	10
201	45626	95124	2022-10-01 11:19:00	2022-10-01 11:29:00	Cloudy	61	Indoor Only					9			1											10	10
201	45626	95128	2022-10-01 12:24:00	2022-10-01 12:34:00	Cloudy	62	Outdoor Only						1	1	2		1								5	10	10
201	45626	95256	2022-10-21 12:26:00	2022-10-21 12:36:00	Sunny	61	Outdoor Only							4	5									1		10	10
201	45626	95260	2022-10-22 11:23:00	2022-10-22 11:33:00	Sunny	63	Outdoor Only						5		2									3		10	10
201	45626	95264	2022-10-22 12:25:00	2022-10-22 12:35:00	Sunny	64	Outdoor Only					4		1	3		1							1		10	10
201	45626	95294	2022-10-28 11:20:00	2022-10-28 11:30:00	Cloudy	47	Indoor/Outdoor	2																	8	10	10
201	45626	95298	2022-10-28 12:32:00	2022-10-28 12:42:00	Cloudy	52	Outdoor Only							7	2									1		10	10
201	45626	95303	2022-10-29 11:12:00	2022-10-29 11:22:00	Sunny	51	Outdoor Only						5	2										1	2	10	10
201	45626	95306	2022-10-29 12:32:00	2022-10-29 12:42:00	Sunny	60	Outdoor Only						4	1	4									1		10	10
201	45626	95342	2022-11-04 11:24:00	2022-11-04 11:34:00	Sunny	66	Outdoor Only		2			1			2									2	3	10	10
201	45626	95346	2022-11-04 12:26:00	2022-11-04 12:36:00	Sunny	70	Outdoor Only					6		2	2											10	10
201	45626	95350	2022-11-05 11:21:00	2022-11-05 11:31:00	Cloudy	70	Outdoor Only							2	7									1		10	10
201	45626	95354	2022-11-05 12:41:00	2022-11-05 12:51:00	Cloudy	74	Outdoor Only						3	2	5											10	10
201	45626	95402	2022-11-12 11:20:00	2022-11-12 11:30:00	Rainy	39	Indoor Only					4	4	1										1		10	10
201	45626	95406	2022-11-12 12:25:00	2022-11-12 12:35:00	Cloudy	39	Indoor Only					10														10	10
201	45626	95485	2022-11-26 11:19:00	2022-11-26 11:29:00	Sunny	48	Indoor/Outdoor						9							1						10	10
201	45626	95489	2022-11-26 14:00:00	2022-11-26 14:10:00	Sunny	56	Outdoor Only																	5	5	10	10
201	45626	95525	2022-12-03 11:27:00	2022-12-03 11:37:00	Rainy	42	Indoor Only					10														10	10
201	45626	95529	2022-12-03 15:00:00	2022-12-03 15:10:00	Cloudy	39	Indoor Only					3	3	1						1				1	1	10	10
201	45626	94554	2022-07-12 12:05:00	2022-07-12 12:15:00	Sunny	80	Outdoor Only			1		4		2	2									1		10	9
201	45626	94589	2022-07-19 11:46:00	2022-07-19 11:56:00	Sunny	82	Outdoor Only							2	6		1							1		10	10
201	45626	94593	2022-07-19 12:38:00	2022-07-19 12:48:00	Sunny	82	Outdoor Only								10											10	10
201	45626	94766	2022-08-16 12:35:00	2022-08-16 12:45:00	Cloudy	71	Outdoor Only					8			2											10	10
201	45626	94819	2022-08-23 11:43:00	2022-08-23 11:53:00	Sunny	72	Outdoor Only					1		2	4									3		10	10
201	45626	94822	2022-08-23 12:16:00	2022-08-23 12:26:00	Sunny	74	Outdoor Only					6		2	2											10	10
201	45626	94857	2022-08-30 12:15:00	2022-08-30 12:25:00	Cloudy	68	Outdoor Only							2	7								1			10	10
201	45626	94914	2022-09-06 11:22:00	2022-09-06 11:32:00	Rainy	66	Outdoor Only							3	3									4		10	10
201	45626	94918	2022-09-06 12:08:00	2022-09-06 12:18:00	Rainy	68	Outdoor Only					8		1			1									10	10
201	45626	94979	2022-09-13 11:34:00	2022-09-13 11:44:00	Sunny	62	Outdoor Only					8		1										1		10	10
201	45626	94982	2022-09-13 12:23:00	2022-09-13 12:33:00	Cloudy	62	Outdoor Only					7		3												10	10
201	45626	95034	2022-09-20 10:56:00	2022-09-20 11:06:00	Sunny	72	Outdoor Only					7		3												10	10
201	45626	95037	2022-09-20 12:01:00	2022-09-20 12:11:00	Sunny	75	Outdoor Only					5	1	4												10	10
201	45626	95098	2022-09-27 11:41:00	2022-09-27 11:51:00	Rainy	55	Outdoor Only						10													10	10
201	45626	95101	2022-09-27 12:13:00	2022-09-27 12:23:00	Cloudy	55	Outdoor Only		2			1		4			1							2		10	10
201	45626	95156	2022-10-04 11:21:00	2022-10-04 11:31:00	Sunny	61	Outdoor Only					4	2	2	1									1		10	10
201	45626	95159	2022-10-04 12:16:00	2022-10-04 12:26:00	Sunny	62	Outdoor Only					3	3	2										2		10	10
201	45626	95226	2022-10-18 11:18:00	2022-10-18 11:28:00	Rainy	40	Indoor Only					6		2	1									1		10	10
201	45626	95232	2022-10-18 12:21:00	2022-10-18 12:31:00	Rainy	40	Indoor Only					9		1												10	10
201	45626	95275	2022-10-25 11:23:00	2022-10-25 11:33:00	Sunny	67	Outdoor Only							2	8											10	10
201	45626	95277	2022-10-25 12:12:00	2022-10-25 12:22:00	Sunny	68	Outdoor Only			1		3		1	2		1							1		9	8
201	45626	95383	2022-11-08 12:24:00	2022-11-08 12:34:00	Sunny	54	Outdoor Only								10											10	10
201	45626	95434	2022-11-15 11:26:00	2022-11-15 11:36:00	Cloudy	39	Indoor Only					9												1		10	10
201	45626	95439	2022-11-15 12:32:00	2022-11-15 12:42:00	Cloudy	39	Indoor Only														6		2	2		10	10
201	45626	95502	2022-11-29 12:01:00	2022-11-29 12:11:00	Cloudy	50	Indoor Only					10														10	10
201	45626	95609	2022-12-20 12:36:00	2022-12-20 12:46:00	Sunny	33	Indoor Only					2		5										3		10	10
201	45626	94204	2022-02-16 15:41:00	2022-02-16 15:51:00	Cloudy	54	Indoor Only					10														10	10
201	45626	94209	2022-02-18 11:40:00	2022-02-18 11:50:00	Snowy	19	Indoor Only					9		1												10	10
201	45626	94216	2022-02-22 15:24:00	2022-02-22 15:34:00	Rainy	54	Indoor Only							1			1			1				7		10	10
201	45626	94218	2022-02-25 11:04:00	2022-02-25 11:14:00	Snowy	25	Indoor Only				1	1		3			1						2	2		10	9
201	45626	94222	2022-02-25 12:48:00	2022-02-25 12:58:00	Snowy	25	Indoor Only						4								4		2			10	10
201	45626	94228	2022-03-01 13:55:00	2022-03-01 14:05:00	Rainy	45	Indoor Only				1			2						3				4		10	9
201	45626	94230	2022-03-03 09:40:00	2022-03-03 09:50:00	Cloudy	25	Indoor Only						7	3												10	10
201	45626	94236	2022-03-03 15:07:00	2022-03-03 15:17:00	Cloudy	25	Indoor Only						10													10	10
201	45626	94241	2022-04-04 13:24:00	2022-04-04 13:34:00	Cloudy	39	Indoor Only					9		1												10	10
201	45626	94245	2022-04-06 10:54:00	2022-04-06 11:04:00	Cloudy	59	Outdoor Only					6	1	1						1				1		10	10
201	45626	94248	2022-04-07 15:33:00	2022-04-07 15:43:00	Cloudy	54	Outdoor Only				1		3	2						2				2		10	9
201	45626	94252	2022-04-11 14:32:00	2022-04-11 14:42:00	Cloudy	55	Indoor/Outdoor							4							5			1		10	10
201	45626	94255	2022-04-13 10:40:00	2022-04-13 10:50:00	Cloudy	68	Outdoor Only	1					2		1					6						10	10
201	45626	94260	2022-04-14 14:42:00	2022-04-14 14:52:00	Sunny	55	Outdoor Only								6						4					10	10
201	45626	94264	2022-04-18 12:48:00	2022-04-18 12:58:00	Snowy	35	Indoor Only					3	7													10	10
201	45626	94269	2022-04-19 11:39:00	2022-04-19 11:49:00	Cloudy	36	Indoor Only					8	1											1		10	10
201	45626	94273	2022-04-21 11:18:00	2022-04-21 11:28:00	Rainy	55	Indoor/Outdoor			2											7			1		10	8
201	45626	94285	2022-04-27 11:40:00	2022-04-27 11:50:00	Cloudy	37	Indoor Only					3		4		1	1							1		10	10
201	45626	94298	2022-05-05 11:05:00	2022-05-05 11:15:00	Cloudy	57	Outdoor Only					3		2	3									1		9	9
201	45626	94312	2022-05-12 12:42:00	2022-05-12 12:52:00	Sunny	83	Indoor Only	1						2	3					2				1		9	9
201	45626	94324	2022-05-19 11:33:00	2022-05-19 11:43:00	Sunny	67	Outdoor Only							1	6									1		8	8
201	45626	94327	2022-05-19 13:14:00	2022-05-19 13:24:00	Sunny	68	Outdoor Only							2	6								1	1		10	10
201	45626	94340	2022-05-26 11:13:00	2022-05-26 11:23:00	Cloudy	75	Outdoor Only					1			8											9	9
201	45626	94344	2022-05-26 13:12:00	2022-05-26 13:22:00	Cloudy	77	Outdoor Only						9	1												10	10
201	45626	94356	2022-06-02 11:03:00	2022-06-02 11:13:00	Cloudy	64	Outdoor Only								10											10	10
201	45626	94358	2022-06-02 12:15:00	2022-06-02 12:25:00	Cloudy	64	Outdoor Only							2	8											10	10
201	45626	94407	2022-06-16 10:52:00	2022-06-16 11:02:00	Sunny	88	Outdoor Only					10														10	10
201	45626	94412	2022-06-16 13:17:00	2022-06-16 13:27:00	Sunny	91	Outdoor Only					10														10	10
201	45626	94443	2022-06-23 11:10:00	2022-06-23 11:20:00	Sunny	70	Outdoor Only								8									2		10	10
201	45626	94447	2022-06-23 13:00:00	2022-06-23 13:10:00	Sunny	72	Outdoor Only								9											9	9
201	45626	94459	2022-06-30 11:08:00	2022-06-30 11:18:00	Sunny	84	Outdoor Only					4		1	2		1							2		10	10
201	45626	94462	2022-06-30 12:54:00	2022-06-30 13:04:00	Sunny	88	Outdoor Only					1		1	6		1									9	9
201	45626	94508	2022-07-07 10:59:00	2022-07-07 11:09:00	Sunny	76	Outdoor Only								10											10	10
201	45626	94511	2022-07-07 12:59:00	2022-07-07 13:09:00	Sunny	77	Outdoor Only								10											10	10
201	45626	94597	2022-07-21 11:54:00	2022-07-21 12:04:00	Sunny	82	Outdoor Only						5		4						1					10	10
201	45626	94601	2022-07-21 13:21:00	2022-07-21 13:31:00	Sunny	85	Outdoor Only						1	2	6									1		10	10
201	45626	94637	2022-07-28 11:28:00	2022-07-28 11:38:00	Sunny	82	Outdoor Only								10											10	10
201	45626	94640	2022-07-28 12:56:00	2022-07-28 13:06:00	Sunny	82	Outdoor Only								10											10	10
201	45626	94674	2022-08-04 10:58:00	2022-08-04 11:08:00	Rainy	71	Outdoor Only					2		1	2									5		10	10
201	45626	94680	2022-08-04 13:25:00	2022-08-04 13:35:00	Cloudy	75	Outdoor Only					8		1	1											10	10
201	45626	94724	2022-08-11 11:19:00	2022-08-11 11:29:00	Cloudy	74	Outdoor Only								10											10	10
201	45626	94728	2022-08-11 13:27:00	2022-08-11 13:37:00	Sunny	73	Outdoor Only	1					1	4	2									2		10	10
201	45626	94732	2022-08-12 11:42:00	2022-08-12 11:52:00	Sunny	75	Outdoor Only								8									2		10	10
201	45626	94771	2022-08-18 10:56:00	2022-08-18 11:06:00	Sunny	75	Outdoor Only					1			7									2		10	10
201	45626	94775	2022-08-18 13:06:00	2022-08-18 13:16:00	Sunny	78	Outdoor Only					1			9											10	10
201	45626	94829	2022-08-25 11:01:00	2022-08-25 11:11:00	Sunny	81	Outdoor Only					2			6									1		9	9
201	45626	94832	2022-08-25 12:32:00	2022-08-25 12:42:00	Sunny	82	Outdoor Only					1		1	6											8	8
201	45626	94879	2022-09-01 11:49:00	2022-09-01 11:59:00	Sunny	75	Indoor Only					1		2	6											9	9
201	45626	94882	2022-09-01 13:23:00	2022-09-01 13:33:00	Sunny	79	Outdoor Only					4									3		2	1		10	10
201	45626	94889	2022-09-02 11:29:00	2022-09-02 11:39:00	Sunny	80	Outdoor Only							1	5									4		10	10
201	45626	94890	2022-09-02 12:04:00	2022-09-02 12:14:00	Sunny	80	Outdoor Only					3	2	3	1									1		10	10
201	45626	94929	2022-09-08 11:19:00	2022-09-08 11:29:00	Sunny	73	Outdoor Only					1		1	8											10	10
201	45626	94933	2022-09-08 12:58:00	2022-09-08 13:08:00	Sunny	75	Outdoor Only					2	2	1	5											10	10
201	45626	94984	2022-09-15 10:39:00	2022-09-15 10:49:00	Sunny	68	Outdoor Only					10														10	10
201	45626	94989	2022-09-15 12:41:00	2022-09-15 12:51:00	Sunny	72	Outdoor Only					1		1	6						1			1		10	10
201	45626	95046	2022-09-22 11:16:00	2022-09-22 11:26:00	Cloudy	60	Outdoor Only					2	3	1	1					3						10	10
201	45626	95050	2022-09-22 12:43:00	2022-09-22 12:53:00	Sunny	61	Outdoor Only							2	7									1		10	10
201	45626	95106	2022-09-29 11:28:00	2022-09-29 11:38:00	Cloudy	57	Outdoor Only					3			7											10	10
201	45626	95110	2022-09-29 13:22:00	2022-09-29 13:32:00	Cloudy	57	Outdoor Only							2	7						1					10	10
201	45626	95164	2022-10-06 11:21:00	2022-10-06 11:31:00	Cloudy	64	Outdoor Only					5		2	3											10	10
201	45626	95169	2022-10-06 13:05:00	2022-10-06 13:15:00	Sunny	68	Outdoor Only								9											9	9
201	45626	95195	2022-10-11 11:22:00	2022-10-11 11:32:00	Sunny	66	Outdoor Only							1	8										1	10	10
201	45626	95199	2022-10-11 12:22:00	2022-10-11 12:32:00	Sunny	70	Outdoor Only		1				5	3	1											10	10
201	45626	95204	2022-10-13 10:59:00	2022-10-13 11:09:00	Cloudy	55	Outdoor Only					7			3											10	10
201	45626	95208	2022-10-13 12:38:00	2022-10-13 12:48:00	Sunny	55	Outdoor Only					1	6	2	1											10	10
201	45626	95245	2022-10-20 11:04:00	2022-10-20 11:14:00	Cloudy	39	Indoor Only					4		1					4					1		10	10
201	45626	95249	2022-10-20 14:10:00	2022-10-20 14:20:00	Cloudy	45	Indoor Only					7	2													9	9
201	45626	95252	2022-10-21 11:13:00	2022-10-21 11:23:00	Sunny	56	Outdoor Only	1					5	3	1											10	10
201	45626	95285	2022-10-27 11:11:00	2022-10-27 11:21:00	Cloudy	48	Indoor/Outdoor	1		2				2						3				1		9	7
201	45626	95326	2022-11-03 11:10:00	2022-11-03 11:20:00	Sunny	52	Indoor/Outdoor			2		6												1		9	7
201	45626	95339	2022-11-03 13:21:00	2022-11-03 13:31:00	Sunny	64	Outdoor Only					8												2		10	10
201	45626	95387	2022-11-10 10:55:00	2022-11-10 11:05:00	Sunny	65	Outdoor Only						4	2	1									2		9	9
201	45626	95390	2022-11-10 13:06:00	2022-11-10 13:16:00	Sunny	70	Outdoor Only					1	4		2									2		9	9
201	45626	95442	2022-11-17 10:48:00	2022-11-17 10:58:00	Cloudy	34	Indoor Only					5							1				1	2		9	9
201	45626	95447	2022-11-17 13:24:00	2022-11-17 13:34:00	Cloudy	37	Indoor Only						7		2									1		10	10
201	45626	95509	2022-12-01 10:55:00	2022-12-01 11:05:00	Cloudy	29	Indoor Only					10														10	10
201	45626	95513	2022-12-01 13:57:00	2022-12-01 14:07:00	Sunny	35	Indoor Only					7									1			2		10	10
201	45626	95558	2022-12-08 11:08:00	2022-12-08 11:18:00	Cloudy	43	Indoor Only	1				7		1						1						10	10
201	45626	95562	2022-12-08 13:36:00	2022-12-08 13:46:00	Cloudy	44	Indoor Only					5								5						10	10
201	45626	95581	2022-12-15 11:29:00	2022-12-15 11:39:00	Cloudy	44	Indoor Only							1						9						10	10
201	45626	95587	2022-12-15 13:50:00	2022-12-15 14:00:00	Cloudy	43	Indoor Only					5	3	2												10	10
201	45626	95629	2022-12-29 13:42:00	2022-12-29 13:52:00	Cloudy	54	Indoor/Outdoor			1		1		2										5		9	8
201	45626	95649	2023-01-05 13:45:00	2023-01-05 13:55:00	Cloudy	44	Indoor/Outdoor			1		8		1												10	9
201	45626	95676	2023-01-19 11:56:00	2023-01-19 12:06:00	Cloudy	49	Indoor/Outdoor	1		3									4	1						9	6
201	45626	95681	2023-01-26 13:13:00	2023-01-26 13:23:00	Snowy	34	Indoor Only					3	3	4												10	10
202	45710	95706	2022-02-10 15:16:00	2022-02-10 15:26:00	Sunny	61	Outdoor Only		1															9		10	10
202	45710	95710	2022-02-15 10:27:00	2022-02-15 10:37:00	Cloudy	52	Indoor/Outdoor														1			9		10	10
202	45710	95714	2022-02-16 14:05:00	2022-02-16 14:15:00	Cloudy	33	Indoor Only								1		1				2			6		10	10
202	45710	95725	2022-02-25 13:42:00	2022-02-25 13:52:00	Sunny	31	Indoor Only										1				8			1		10	10
202	45710	95730	2022-03-02 11:38:00	2022-03-02 11:48:00	Sunny	65	Outdoor Only																	9		9	9
202	45710	95732	2022-03-03 14:58:00	2022-03-03 15:08:00	Sunny	72	Outdoor Only	1				1												8		10	10
202	45710	95736	2022-03-05 11:54:00	2022-03-05 12:04:00	Snowy	30	Indoor Only							1	5						3			1		10	10
202	45710	95739	2022-03-08 09:27:00	2022-03-08 09:37:00	Sunny	30	Indoor Only													3				7		10	10
202	45710	95744	2022-03-15 09:20:00	2022-03-15 09:30:00	Sunny	41	Indoor/Outdoor										1	1		1				7		10	10
202	45710	95748	2022-03-21 11:14:00	2022-03-21 11:24:00	Snowy	32	Indoor Only					9												1		10	10
202	45710	95749	2022-03-22 15:14:00	2022-03-22 15:24:00	Cloudy	41	Indoor Only				1						2				7					10	9
202	45710	95766	2022-04-06 11:53:00	2022-04-06 12:03:00	Sunny	44	Indoor/Outdoor					1		1										8		10	10
202	45710	95768	2022-04-07 14:35:00	2022-04-07 14:45:00	Sunny	51	Outdoor Only							1						2	6			1		10	10
202	45710	95773	2022-04-15 09:27:00	2022-04-15 09:37:00	Sunny	57	Indoor/Outdoor				2	1								6				1		10	8
202	45710	95775	2022-04-18 12:28:00	2022-04-18 12:38:00	Sunny	52	Outdoor Only													7	3					10	10
202	45710	95777	2022-04-19 10:00:00	2022-04-19 10:10:00	Sunny	65	Outdoor Only							1	2		1				6					10	10
202	45710	95787	2022-05-05 11:42:00	2022-05-05 11:52:00	Sunny	61	Outdoor Only				1						2			1	5			1		10	9
202	45710	95804	2022-05-19 09:34:00	2022-05-19 09:44:00	Cloudy	71	Indoor/Outdoor														10					10	10
202	45710	95807	2022-05-26 14:54:00	2022-05-26 15:04:00	Sunny	83	Outdoor Only																	10		10	10
202	45710	95817	2022-06-03 13:24:00	2022-06-03 13:34:00	Cloudy	75	Outdoor Only										1				2			7		10	10
202	45710	95823	2022-06-06 11:39:00	2022-06-06 11:49:00	Cloudy	74	Outdoor Only				1				3					2				4		10	9
202	45710	95825	2022-06-06 12:02:00	2022-06-06 12:12:00	Rainy	75	Outdoor Only	1					7											2		10	10
202	45710	95828	2022-06-08 11:17:00	2022-06-08 11:27:00	Sunny	69	Outdoor Only				5	2					1							2		10	5
202	45710	95836	2022-06-13 12:19:00	2022-06-13 12:29:00	Sunny	92	Outdoor Only								3					3				4		10	10
202	45710	95837	2022-06-14 10:30:00	2022-06-14 10:40:00	Cloudy	69	Outdoor Only					10														10	10
202	45710	95840	2022-06-15 09:14:00	2022-06-15 09:24:00	Sunny	65	Outdoor Only				1				2		1			3	3					10	9
202	45710	95848	2022-06-21 11:34:00	2022-06-21 11:44:00	Cloudy	71	Outdoor Only					1					4				4			1		10	10
202	45710	95850	2022-06-21 12:13:00	2022-06-21 12:23:00	Cloudy	72	Outdoor Only					9		1												10	10
202	45710	95854	2022-06-23 12:50:00	2022-06-23 13:00:00	Cloudy	87	Outdoor Only					3						2		1				4		10	10
202	45710	95857	2022-06-27 09:40:00	2022-06-27 09:49:00	Sunny	69	Outdoor Only					5									2			1		8	8
202	45710	95864	2022-06-28 14:52:00	2022-06-28 15:02:00	Sunny	91	Outdoor Only					8												2		10	10
202	45710	95866	2022-06-29 13:55:00	2022-06-29 14:05:00	Cloudy	88	Indoor/Outdoor					1												9		10	10
202	45710	95867	2022-06-30 13:28:00	2022-06-30 13:38:00	Cloudy	74	Outdoor Only														10					10	10
202	45710	95869	2022-07-01 09:04:00	2022-07-01 09:14:00	Sunny	67	Outdoor Only					10														10	10
202	45710	95900	2022-07-19 10:34:00	2022-07-19 10:44:00	Sunny	92	Outdoor Only													6				4		10	10
202	45710	95902	2022-07-20 14:12:00	2022-07-20 14:22:00	Sunny	91	Outdoor Only										1				6			3		10	10
202	45710	95918	2022-07-28 10:03:00	2022-07-28 10:13:00	Cloudy	66	Outdoor Only								6		1				3					10	10
202	45710	95922	2022-07-29 12:02:00	2022-07-29 12:12:00	Sunny	77	Outdoor Only										1				1			4	4	10	10
202	45710	95943	2022-08-10 11:36:00	2022-08-10 11:46:00	Sunny	90	Indoor Only								4									4	2	10	10
202	45710	95946	2022-08-12 14:18:00	2022-08-12 14:28:00	Sunny	89	Indoor/Outdoor					3			2									5		10	10
202	45710	95947	2022-08-13 13:34:00	2022-08-13 13:44:00	Sunny	86	Indoor/Outdoor																	10		10	10
202	45710	95965	2022-08-26 13:36:00	2022-08-26 13:46:00	Cloudy	81	Outdoor Only								4		2							4		10	10
202	45710	96002	2022-09-22 11:38:00	2022-09-22 11:48:00	Cloudy	55	Outdoor Only					2		1	1		1							3	2	10	10
202	45710	96023	2022-10-06 10:22:00	2022-10-06 10:32:00	Sunny	64	Outdoor Only										3							6		9	9
202	45710	96056	2022-10-27 13:36:00	2022-10-27 13:46:00	Rainy	39	Indoor Only										3							7		10	10
202	45710	96090	2022-11-17 14:11:00	2022-11-17 14:21:00	Snowy	24	Indoor Only														10					10	10
202	45710	96092	2022-11-21 11:48:00	2022-11-21 11:58:00	Sunny	52	Indoor Only																	10		10	10
202	45710	96094	2022-11-21 12:13:00	2022-11-21 12:23:00	Sunny	52	Indoor Only				1	1												8		10	9
202	45710	96100	2022-11-22 14:07:00	2022-11-22 14:17:00	Sunny	54	Indoor Only							1										9		10	10
202	45710	96110	2022-12-01 11:49:00	2022-12-01 11:59:00	Sunny	61	Outdoor Only		2					6										2		10	10
202	45710	96112	2022-12-01 12:11:00	2022-12-01 12:21:00	Sunny	60	Outdoor Only							6										4		10	10
202	45710	96122	2022-12-08 11:40:00	2022-12-08 11:50:00	Sunny	46	Indoor Only								2									8		10	10
202	45710	96124	2022-12-08 12:21:00	2022-12-08 12:31:00	Sunny	46	Indoor Only	2				1			1		1			3				2		10	10
202	45710	96138	2022-12-16 09:51:00	2022-12-16 10:01:00	Sunny	29	Indoor Only																	10		10	10
202	45710	96203	2023-01-12 11:44:00	2023-01-12 11:54:00	Sunny	42	Outdoor Only							8										2		10	10
202	45710	96242	2023-01-26 11:45:00	2023-01-26 11:55:00	Sunny	34	Indoor Only								3		5			1				1		10	10
202	45710	96244	2023-01-26 12:14:00	2023-01-26 12:24:00	Sunny	36	Indoor Only				1				4					1				4		10	9
202	45710	95772	2022-04-14 11:46:00	2022-04-14 11:56:00	Sunny	53	Outdoor Only														9			1		10	10
202	45710	95782	2022-04-30 09:11:00	2022-04-30 09:21:00	Sunny	50	Indoor Only								2					1				7		10	10
202	45710	95784	2022-04-30 13:48:00	2022-04-30 13:58:00	Sunny	61	Outdoor Only										4							6		10	10
202	45710	95790	2022-05-07 09:25:00	2022-05-07 09:35:00	Sunny	73	Outdoor Only										2							8		10	10
202	45710	95791	2022-05-07 14:09:00	2022-05-07 14:19:00	Cloudy	86	Outdoor Only													1				9		10	10
202	45710	95798	2022-05-12 09:11:00	2022-05-12 09:21:00	Sunny	65	Outdoor Only										1			1				8		10	10
202	45710	95799	2022-05-12 12:00:00	2022-05-12 12:10:00	Sunny	68	Outdoor Only														5			5		10	10
202	45710	95806	2022-05-25 11:37:00	2022-05-25 11:47:00	Sunny	62	Outdoor Only	2												3	2			3		10	10
202	45710	95812	2022-05-28 13:16:00	2022-05-28 13:26:00	Cloudy	83	Outdoor Only													2				8		10	10
202	45710	95815	2022-06-03 09:45:00	2022-06-03 09:55:00	Sunny	63	Outdoor Only														10					10	10
202	45710	95819	2022-06-04 11:29:00	2022-06-04 11:39:00	Sunny	77	Outdoor Only													1	9					10	10
202	45710	95821	2022-06-04 12:01:00	2022-06-04 12:11:00	Sunny	80	Outdoor Only						10													10	10
202	45710	95829	2022-06-10 14:12:00	2022-06-10 14:22:00	Cloudy	88	Outdoor Only					1		2	1		1			1				4		10	10
202	45710	95831	2022-06-11 09:00:00	2022-06-11 09:10:00	Sunny	79	Outdoor Only														10					10	10
202	45710	95833	2022-06-11 13:31:00	2022-06-11 13:41:00	Sunny	96	Outdoor Only								2									8		10	10
202	45710	95842	2022-06-16 10:11:00	2022-06-16 10:21:00	Sunny	76	Outdoor Only						3											3	4	10	10
202	45710	95843	2022-06-17 14:06:00	2022-06-17 14:16:00	Sunny	93	Indoor/Outdoor														4			6		10	10
202	45710	95851	2022-06-21 14:39:00	2022-06-21 14:49:00	Cloudy	77	Outdoor Only	1												1				8		10	10
202	45710	95855	2022-06-25 10:30:00	2022-06-25 10:40:00	Cloudy	61	Outdoor Only										2			1	2			5		10	10
202	45710	95880	2022-07-09 09:23:00	2022-07-09 09:33:00	Sunny	82	Indoor Only		1			1		2										6		10	10
202	45710	95883	2022-07-09 14:56:00	2022-07-09 15:06:00	Sunny	99	Indoor/Outdoor			1				1	2						4			2		10	9
202	45710	95889	2022-07-15 09:53:00	2022-07-15 10:03:00	Sunny	80	Outdoor Only							2			1				3			4		10	10
202	45710	95892	2022-07-15 15:36:00	2022-07-15 15:46:00	Cloudy	91	Indoor/Outdoor	1									1			3	5					10	10
202	45710	95893	2022-07-16 09:02:00	2022-07-16 09:12:00	Sunny	75	Outdoor Only														9			1		10	10
202	45710	95895	2022-07-16 13:42:00	2022-07-16 13:52:00	Cloudy	91	Indoor/Outdoor														10					10	10
202	45710	95904	2022-07-22 14:06:00	2022-07-22 14:16:00	Sunny	95	Indoor/Outdoor					8			2											10	10
202	45710	95906	2022-07-23 09:05:00	2022-07-23 09:15:00	Sunny	81	Indoor/Outdoor						2	1	2					1				2		8	8
202	45710	95920	2022-07-29 09:00:00	2022-07-29 09:10:00	Cloudy	66	Outdoor Only					10														10	10
202	45710	95933	2022-08-06 11:12:00	2022-08-06 11:22:00	Sunny	80	Indoor/Outdoor				1				1		3							5		10	9
202	45710	95963	2022-08-26 09:41:00	2022-08-26 09:51:00	Cloudy	70	Outdoor Only														10					10	10
202	45710	95966	2022-08-27 14:55:00	2022-08-27 15:05:00	Cloudy	88	Indoor/Outdoor				2			1			3							3		9	7
202	45710	95979	2022-09-10 10:31:00	2022-09-10 10:41:00	Cloudy	49	Indoor/Outdoor		1			1			5						2			1		10	10
202	45710	95986	2022-09-13 14:45:00	2022-09-13 14:55:00	Sunny	88	Outdoor Only								5									5		10	10
202	45710	95993	2022-09-17 09:19:00	2022-09-17 09:29:00	Sunny	64	Outdoor Only	1				4					5									10	10
202	45710	96004	2022-09-24 09:27:00	2022-09-24 09:37:00	Sunny	63	Outdoor Only							2	6					1				1		10	10
202	45710	96015	2022-10-01 08:56:00	2022-10-01 09:06:00	Sunny	55	Outdoor Only	1	1						4						2			2		10	10
202	45710	96035	2022-10-15 10:42:00	2022-10-15 10:52:00	Sunny	58	Outdoor Only													1	9					10	10
202	45710	96037	2022-10-15 13:34:00	2022-10-15 13:44:00	Cloudy	60	Outdoor Only														1			9		10	10
202	45710	96041	2022-10-18 14:26:00	2022-10-18 14:36:00	Sunny	65	Outdoor Only																	10		10	10
202	45710	96070	2022-11-05 10:02:00	2022-11-05 10:12:00	Cloudy	48	Indoor Only					4									4			2		10	10
202	45710	96075	2022-11-08 14:28:00	2022-11-08 14:38:00	Sunny	72	Outdoor Only							3										7		10	10
202	45710	96126	2022-12-10 15:07:00	2022-12-10 15:17:00	Sunny	48	Indoor Only					3			5									2		10	10
202	45710	96144	2022-12-17 09:32:00	2022-12-17 09:42:00	Sunny	27	Indoor Only								4		1							5		10	10
202	45710	96145	2022-12-17 13:10:00	2022-12-17 13:20:00	Sunny	35	Indoor Only																	10		10	10
202	45710	96149	2022-12-20 14:01:00	2022-12-20 14:11:00	Cloudy	50	Outdoor Only							2							1			7		10	10
202	45710	96167	2022-12-31 11:28:00	2022-12-31 11:38:00	Sunny	44	Indoor Only								2					1				7		10	10
202	45710	96170	2022-12-31 12:11:00	2022-12-31 12:21:00	Sunny	45	Indoor Only					1		2						1				6		10	10
202	45710	96187	2023-01-07 09:08:00	2023-01-07 09:18:00	Sunny	28	Indoor Only														8			2		10	10
202	45710	96190	2023-01-07 13:36:00	2023-01-07 13:46:00	Sunny	43	Indoor Only	1	1					1	3						4					10	10
202	45710	96204	2023-01-12 14:22:00	2023-01-12 14:32:00	Sunny	47	Outdoor Only		3					2										5		10	10
202	45710	96206	2023-01-13 09:42:00	2023-01-13 09:52:00	Sunny	37	Indoor Only													1				9		10	10
202	45710	96225	2023-01-21 09:34:00	2023-01-21 09:44:00	Cloudy	24	Indoor Only														10					10	10
202	45710	96231	2023-01-24 14:11:00	2023-01-24 14:21:00	Cloudy	35	Indoor Only					10														10	10
202	45710	96246	2023-01-28 09:47:00	2023-01-28 09:57:00	Sunny	30	Indoor Only													1				9		10	10
202	45710	96255	2023-02-02 09:29:00	2023-02-02 09:39:00	Sunny	30	Indoor Only	1												6				3		10	10
202	45710	96258	2023-02-03 09:45:00	2023-02-03 09:55:00	Sunny	43	Indoor Only	1												6				3		10	10
202	45710	95742	2022-03-09 10:32:00	2022-03-09 10:42:00	Snowy	21	Indoor Only											1			8			1		10	10
202	45710	95746	2022-03-14 15:24:00	2022-03-14 15:34:00	Sunny	55	Indoor/Outdoor			1	1										7			1		10	8
202	45710	95751	2022-03-23 09:53:00	2022-03-23 10:03:00	Sunny	39	Indoor/Outdoor							2	2						2			4		10	10
202	45710	95754	2022-03-23 13:17:00	2022-03-23 13:27:00	Sunny	52	Indoor Only							2			1							7		10	10
202	45710	95758	2022-03-28 12:36:00	2022-03-28 12:46:00	Cloudy	73	Outdoor Only										3				6			1		10	10
202	45710	95759	2022-03-30 11:13:00	2022-03-30 11:23:00	Cloudy	39	Outdoor Only		1			2								3				3		9	9
202	45710	95761	2022-04-04 13:27:00	2022-04-04 13:37:00	Sunny	64	Outdoor Only																	10		10	10
202	45710	95764	2022-04-06 10:08:00	2022-04-06 10:18:00	Sunny	39	Indoor Only					1			6									3		10	10
202	45710	95770	2022-04-11 13:36:00	2022-04-11 13:46:00	Cloudy	59	Outdoor Only														10					10	10
202	45710	95779	2022-04-25 13:27:00	2022-04-25 13:37:00	Sunny	55	Outdoor Only														8			1		9	9
202	45710	95786	2022-05-02 13:42:00	2022-05-02 13:52:00	Rainy	39	Indoor/Outdoor														10					10	10
202	45710	95794	2022-05-09 13:33:00	2022-05-09 13:43:00	Sunny	66	Outdoor Only														10					10	10
202	45710	95796	2022-05-10 09:50:00	2022-05-10 10:00:00	Sunny	54	Outdoor Only					3									7					10	10
202	45710	95801	2022-05-16 13:08:00	2022-05-16 13:18:00	Cloudy	84	Outdoor Only																	10		10	10
202	45710	95810	2022-05-24 09:49:00	2022-05-24 09:59:00	Cloudy	46	Indoor/Outdoor								4									5	1	10	10
202	45710	95814	2022-05-31 11:37:00	2022-05-31 11:47:00	Sunny	60	Outdoor Only				1	9														10	9
202	45710	95846	2022-06-21 09:26:00	2022-06-21 09:36:00	Cloudy	64	Outdoor Only				3	4			1									2		10	7
202	45710	95859	2022-06-27 13:04:00	2022-06-27 13:14:00	Sunny	82	Outdoor Only				3										7					10	7
202	45710	95862	2022-06-28 09:38:00	2022-06-28 09:48:00	Sunny	75	Outdoor Only														10					10	10
202	45710	95872	2022-07-04 12:30:00	2022-07-04 12:40:00	Sunny	90	Indoor/Outdoor														9			1		10	10
202	45710	95874	2022-07-05 09:48:00	2022-07-05 09:58:00	Sunny	81	Indoor/Outdoor							2										7		9	9
202	45710	95879	2022-07-06 09:57:00	2022-07-06 10:07:00	Sunny	70	Outdoor Only														7					7	7
202	45710	95885	2022-07-11 12:59:00	2022-07-11 13:09:00	Cloudy	68	Outdoor Only					1								3				6		10	10
202	45710	95888	2022-07-12 09:39:00	2022-07-12 09:49:00	Sunny	73	Outdoor Only														6			3		9	9
202	45710	95898	2022-07-18 12:57:00	2022-07-18 13:07:00	Cloudy	99	Indoor/Outdoor														10					10	10
202	45710	95909	2022-07-25 13:14:00	2022-07-25 13:24:00	Sunny	84	Outdoor Only	1												8				1		10	10
202	45710	95912	2022-07-26 09:31:00	2022-07-26 09:41:00	Sunny	75	Outdoor Only														7			1		8	8
202	45710	95926	2022-08-01 13:44:00	2022-08-01 13:54:00	Cloudy	93	Outdoor Only													2				7	1	10	10
202	45710	95928	2022-08-02 09:28:00	2022-08-02 09:38:00	Sunny	82	Outdoor Only				1		6		3											10	9
202	45710	95929	2022-08-03 10:05:00	2022-08-03 10:15:00	Sunny	81	Outdoor Only				1						3			2	3			1		10	9
202	45710	95938	2022-08-08 13:30:00	2022-08-08 13:40:00	Sunny	82	Indoor Only					10														10	10
202	45710	95950	2022-08-16 09:36:00	2022-08-16 09:46:00	Rainy	63	Indoor Only														3			7		10	10
202	45710	95952	2022-08-17 09:41:00	2022-08-17 09:51:00	Sunny	66	Indoor Only				1						1							7	1	10	9
202	45710	95954	2022-08-17 12:55:00	2022-08-17 13:05:00	Sunny	79	Indoor Only														10					10	10
202	45710	95955	2022-08-22 09:10:00	2022-08-22 09:20:00	Sunny	70	Outdoor Only																	9	1	10	10
202	45710	95957	2022-08-22 12:26:00	2022-08-22 12:36:00	Sunny	79	Outdoor Only														10					10	10
202	45710	95961	2022-08-23 11:30:00	2022-08-23 11:40:00	Sunny	79	Outdoor Only				2													6	2	10	8
202	45710	95969	2022-08-30 09:37:00	2022-08-30 09:47:00	Sunny	72	Outdoor Only				2										7			1		10	8
202	45710	95971	2022-09-05 14:18:00	2022-09-05 14:28:00	Sunny	91	Indoor/Outdoor													10						10	10
202	45710	95973	2022-09-06 09:36:00	2022-09-06 09:46:00	Sunny	77	Indoor/Outdoor					6									3			1		10	10
202	45710	95976	2022-09-07 09:30:00	2022-09-07 09:40:00	Sunny	70	Outdoor Only				3	5	2													10	7
202	45710	95977	2022-09-07 12:15:00	2022-09-07 12:25:00	Sunny	86	Outdoor Only														9					9	9
202	45710	95981	2022-09-12 12:20:00	2022-09-12 12:30:00	Sunny	82	Outdoor Only																	7	3	10	10
202	45710	95985	2022-09-13 09:39:00	2022-09-13 09:49:00	Sunny	66	Outdoor Only				1	1			8											10	9
202	45710	95989	2022-09-14 09:20:00	2022-09-14 09:30:00	Sunny	64	Indoor Only				2				2									5		9	7
202	45710	95990	2022-09-14 12:57:00	2022-09-14 13:07:00	Cloudy	75	Outdoor Only							1						5				4		10	10
202	45710	95995	2022-09-19 12:50:00	2022-09-19 13:00:00	Sunny	86	Outdoor Only							1							8				1	10	10
202	45710	95999	2022-09-21 09:22:00	2022-09-21 09:32:00	Cloudy	60	Outdoor Only													3				5	2	10	10
202	45710	96000	2022-09-21 12:04:00	2022-09-21 12:14:00	Rainy	57	Indoor Only													7				3		10	10
202	45710	96006	2022-09-20 10:11:00	2022-09-20 10:21:00	Sunny	75	Outdoor Only					6												4		10	10
202	45710	96007	2022-09-26 13:11:00	2022-09-26 13:21:00	Sunny	79	Outdoor Only					10														10	10
202	45710	96010	2022-09-27 09:54:00	2022-09-27 10:04:00	Sunny	64	Outdoor Only																	10		10	10
202	45710	96011	2022-09-28 09:15:00	2022-09-28 09:25:00	Sunny	63	Outdoor Only	1		1		6								1				1		10	9
202	45710	96013	2022-09-28 12:02:00	2022-09-28 12:12:00	Sunny	79	Outdoor Only														10					10	10
202	45710	96018	2022-10-04 09:47:00	2022-10-04 09:57:00	Cloudy	54	Outdoor Only	1			1			1							2			3	2	10	9
202	45710	96019	2022-10-05 09:12:00	2022-10-05 09:22:00	Sunny	52	Outdoor Only					5	1											2	2	10	10
202	45710	96021	2022-10-05 12:11:00	2022-10-05 12:21:00	Sunny	63	Outdoor Only				1		7				1							1		10	9
202	45710	96026	2022-10-07 13:28:00	2022-10-07 13:38:00	Cloudy	46	Indoor/Outdoor								10											10	10
202	45710	96028	2022-10-11 09:47:00	2022-10-11 09:57:00	Sunny	64	Outdoor Only														6			4		10	10
202	45710	96030	2022-10-12 09:27:00	2022-10-12 09:37:00	Sunny	54	Outdoor Only				1									4				5		10	9
202	45710	96032	2022-10-12 12:18:00	2022-10-12 12:28:00	Sunny	68	Outdoor Only																	9	1	10	10
202	45710	96033	2022-10-14 13:03:00	2022-10-14 13:13:00	Sunny	73	Outdoor Only	3													7					10	10
202	45710	96040	2022-10-18 11:04:00	2022-10-18 11:14:00	Sunny	59	Outdoor Only				1	2									4			1	2	10	9
202	45710	96044	2022-10-19 09:03:00	2022-10-19 09:13:00	Sunny	52	Indoor/Outdoor						1		8										1	10	10
202	45710	96046	2022-10-19 12:08:00	2022-10-19 12:18:00	Sunny	72	Outdoor Only				1	4		1						1				3		10	9
202	45710	96048	2022-10-21 12:49:00	2022-10-21 12:59:00	Sunny	73	Outdoor Only	1												3	5					9	9
202	45710	96050	2022-10-25 10:35:00	2022-10-25 10:45:00	Sunny	50	Outdoor Only														8			2		10	10
202	45710	96052	2022-10-26 09:31:00	2022-10-26 09:41:00	Cloudy	46	Indoor/Outdoor	1													9					10	10
202	45710	96053	2022-10-26 12:04:00	2022-10-26 12:14:00	Sunny	52	Outdoor Only											1		1	1			6	1	10	10
202	45710	96058	2022-11-01 11:30:00	2022-11-01 11:40:00	Sunny	60	Indoor/Outdoor								1						6			3		10	10
202	45710	96061	2022-11-02 09:08:00	2022-11-02 09:18:00	Sunny	54	Indoor/Outdoor						5											3	2	10	10
202	45710	96064	2022-11-02 12:14:00	2022-11-02 12:24:00	Sunny	63	Indoor/Outdoor																	9	1	10	10
202	45710	96065	2022-11-04 13:47:00	2022-11-04 13:57:00	Sunny	41	Outdoor Only							3			1							6		10	10
202	45710	96074	2022-11-08 09:31:00	2022-11-08 09:41:00	Cloudy	54	Indoor/Outdoor																	10		10	10
202	45710	96078	2022-11-09 09:16:00	2022-11-09 09:26:00	Sunny	34	Indoor/Outdoor																	9	1	10	10
202	45710	96079	2022-11-09 12:00:00	2022-11-09 12:10:00	Sunny	52	Outdoor Only							3										6		9	9
202	45710	96082	2022-11-11 13:51:00	2022-11-11 14:01:00	Sunny	36	Indoor Only														10					10	10
202	45710	96086	2022-11-16 09:28:00	2022-11-16 09:38:00	Cloudy	28	Indoor Only								4					6						10	10
202	45710	96087	2022-11-16 12:01:00	2022-11-16 12:11:00	Sunny	37	Outdoor Only							4						3				3		10	10
202	45710	96095	2022-11-22 10:44:00	2022-11-22 10:54:00	Sunny	54	Indoor Only														8			2		10	10
202	45710	96102	2022-11-23 09:12:00	2022-11-23 09:22:00	Cloudy	39	Indoor Only														1			8	1	10	10
202	45710	96104	2022-11-23 11:59:00	2022-11-23 12:09:00	Cloudy	52	Indoor Only						2	1						1				6		10	10
202	45710	96106	2022-11-30 09:24:00	2022-11-30 09:34:00	Sunny	19	Indoor Only																	5	5	10	10
202	45710	96108	2022-11-30 12:12:00	2022-11-30 12:22:00	Sunny	30	Indoor Only						9												1	10	10
202	45710	96114	2022-12-06 11:21:00	2022-12-06 11:31:00	Sunny	54	Indoor/Outdoor		1						1									8		10	10
202	45710	96118	2022-12-07 09:17:00	2022-12-07 09:27:00	Sunny	32	Indoor Only	2																8		10	10
202	45710	96120	2022-12-07 12:15:00	2022-12-07 12:25:00	Sunny	46	Outdoor Only														4			6		10	10
202	45710	96128	2022-12-13 10:20:00	2022-12-13 10:30:00	Cloudy	25	Indoor Only														7			3		10	10
202	45710	96132	2022-12-14 09:18:00	2022-12-14 09:28:00	Sunny	24	Indoor Only						3		1									3	3	10	10
202	45710	96133	2022-12-14 12:00:00	2022-12-14 12:10:00	Sunny	36	Indoor Only	2													7			1		10	10
202	45710	96136	2022-12-15 13:45:00	2022-12-15 13:55:00	Cloudy	33	Indoor Only					4		1	1		1							3		10	10
202	45710	96140	2022-12-16 13:55:00	2022-12-16 14:05:00	Sunny	34	Indoor Only							1	2		1			3				2	1	10	10
202	45710	96148	2022-12-20 11:14:00	2022-12-20 11:24:00	Sunny	43	Indoor/Outdoor							2										7		9	9
202	45710	96153	2022-12-21 09:12:00	2022-12-21 09:22:00	Sunny	31	Indoor Only													10						10	10
202	45710	96157	2022-12-21 12:11:00	2022-12-21 12:21:00	Sunny	47	Outdoor Only							1							9					10	10
202	45710	96159	2022-12-28 09:03:00	2022-12-28 09:13:00	Cloudy	40	Indoor Only					1												9		10	10
202	45710	96163	2022-12-28 12:02:00	2022-12-28 12:12:00	Cloudy	49	Outdoor Only														9					9	9
202	45710	96172	2023-01-05 09:12:00	2023-01-05 09:22:00	Cloudy	25	Indoor Only													1	5			3	1	10	10
202	45710	96175	2023-01-05 12:11:00	2023-01-05 12:21:00	Cloudy	38	Indoor Only						3								1			6		10	10
202	45710	96180	2023-01-06 09:34:00	2023-01-06 09:44:00	Cloudy	27	Indoor Only								6						4					10	10
202	45710	96184	2023-01-06 13:36:00	2023-01-06 13:46:00	Cloudy	39	Indoor Only								7										1	8	8
202	45710	96193	2023-01-10 11:37:00	2023-01-10 11:47:00	Sunny	50	Indoor Only							1										9		10	10
202	45710	96194	2023-01-11 09:04:00	2023-01-11 09:14:00	Snowy	31	Indoor Only														7			3		10	10
202	45710	96200	2023-01-11 12:12:00	2023-01-11 12:22:00	Snowy	35	Indoor Only						6							1	1			2		10	10
202	45710	96212	2023-01-13 13:19:00	2023-01-13 13:29:00	Sunny	50	Indoor Only					1												9		10	10
202	45710	96214	2023-01-17 10:55:00	2023-01-17 11:05:00	Cloudy	32	Indoor Only								1						4			5		10	10
202	45710	96218	2023-01-20 09:16:00	2023-01-20 09:26:00	Sunny	20	Indoor Only								4									4	2	10	10
202	45710	96221	2023-01-20 13:35:00	2023-01-20 13:45:00	Cloudy	30	Indoor Only														10					10	10
202	45710	96228	2023-01-24 11:01:00	2023-01-24 11:11:00	Sunny	30	Indoor Only								5						3			1		9	9
202	45710	96234	2023-01-25 09:22:00	2023-01-25 09:32:00	Cloudy	21	Indoor Only													2				1	7	10	10
202	45710	96238	2023-01-25 12:13:00	2023-01-25 12:23:00	Sunny	32	Indoor Only														10					10	10
202	45710	96247	2023-02-01 09:07:00	2023-02-01 09:17:00	Sunny	20	Indoor Only																	10		10	10
202	45710	96251	2023-02-01 12:02:00	2023-02-01 12:12:00	Sunny	40	Indoor Only														10					10	10
202	45710	96263	2023-02-03 13:51:00	2023-02-03 14:01:00	Sunny	55	Outdoor Only							3										7		10	10
202	45713	95705	2022-02-10 15:04:00	2022-02-10 15:14:00	Cloudy	61	Outdoor Only				2			3			4							1		10	8
202	45713	95708	2022-02-14 14:39:00	2022-02-14 14:49:00	Sunny	55	Outdoor Only							1	1		5			1				2		10	10
202	45713	95711	2022-02-15 10:15:00	2022-02-15 10:25:00	Sunny	46	Indoor/Outdoor														6			4		10	10
202	45713	95713	2022-02-16 13:53:00	2022-02-16 14:03:00	Cloudy	33	Indoor Only							1				3		3				3		10	10
202	45713	95716	2022-02-21 11:30:00	2022-02-21 11:40:00	Sunny	53	Outdoor Only					5		3								1		1		10	10
202	45713	95717	2022-02-25 12:55:00	2022-02-25 13:05:00	Sunny	28	Indoor Only						3		7											10	10
202	45713	95726	2022-03-01 12:51:00	2022-03-01 13:01:00	Sunny	68	Outdoor Only										2				8					10	10
202	45713	95728	2022-03-02 11:13:00	2022-03-02 11:23:00	Sunny	65	Outdoor Only				1										8		1			10	9
202	45713	95733	2022-03-03 14:47:00	2022-03-03 14:57:00	Sunny	72	Outdoor Only					3		1			4							2		10	10
202	45713	95734	2022-03-05 11:31:00	2022-03-05 11:41:00	Snowy	30	Indoor Only														8			2		10	10
202	45713	95738	2022-03-08 09:38:00	2022-03-08 09:48:00	Sunny	30	Indoor Only				1		1				3				5					10	9
202	45713	95743	2022-03-15 09:10:00	2022-03-15 09:20:00	Cloudy	41	Indoor/Outdoor														9			1		10	10
202	45713	95747	2022-03-21 11:03:00	2022-03-21 11:13:00	Snowy	32	Indoor Only					3	1				4				1					9	9
202	45713	95750	2022-03-22 15:24:00	2022-03-22 15:34:00	Cloudy	41	Indoor Only					6					2			1				1		10	10
202	45713	95756	2022-03-25 09:24:00	2022-03-25 09:34:00	Sunny	42	Indoor/Outdoor										1			9						10	10
202	45713	95765	2022-04-06 11:42:00	2022-04-06 11:52:00	Sunny	44	Indoor Only					5		4										1		10	10
202	45713	95767	2022-04-07 14:23:00	2022-04-07 14:33:00	Sunny	51	Outdoor Only								4						6					10	10
202	45713	95774	2022-04-15 09:38:00	2022-04-15 09:48:00	Sunny	57	Indoor/Outdoor						1	1							8					10	10
202	45713	95776	2022-04-18 12:39:00	2022-04-18 12:49:00	Sunny	52	Outdoor Only							1							6		3			10	10
202	45713	95778	2022-04-19 10:11:00	2022-04-19 10:21:00	Sunny	67	Outdoor Only					4		1			3				1			1		10	10
202	45713	95788	2022-05-05 11:54:00	2022-05-05 12:04:00	Sunny	61	Outdoor Only					4	1				2			3						10	10
202	45713	95803	2022-05-19 09:23:00	2022-05-19 09:33:00	Cloudy	71	Indoor/Outdoor					2					7							1		10	10
202	45713	95808	2022-05-26 15:05:00	2022-05-26 15:15:00	Sunny	83	Outdoor Only							1			3			4	1			1		10	10
202	45713	95818	2022-06-03 13:35:00	2022-06-03 13:45:00	Cloudy	75	Outdoor Only					1	2	1	1		1			3				1		10	10
202	45713	95824	2022-06-06 11:50:00	2022-06-06 12:00:00	Cloudy	74	Outdoor Only							1			8				1					10	10
202	45713	95826	2022-06-06 12:13:00	2022-06-06 12:23:00	Cloudy	75	Outdoor Only					6	1		1						1			1		10	10
202	45713	95827	2022-06-08 11:06:00	2022-06-08 11:16:00	Sunny	68	Outdoor Only										10									10	10
202	45713	95835	2022-06-13 12:08:00	2022-06-13 12:18:00	Sunny	92	Outdoor Only						6		2		1							1		10	10
202	45713	95838	2022-06-14 10:43:00	2022-06-14 10:53:00	Cloudy	69	Outdoor Only														10					10	10
202	45713	95839	2022-06-15 09:03:00	2022-06-15 09:13:00	Sunny	65	Outdoor Only				5	1	2				2									10	5
202	45713	95847	2022-06-21 11:23:00	2022-06-21 11:33:00	Cloudy	71	Indoor Only				1	1	6	1			1									10	9
202	45713	95849	2022-06-21 12:02:00	2022-06-21 12:12:00	Cloudy	72	Indoor Only					3		4			2							1		10	10
202	45713	95853	2022-06-23 12:39:00	2022-06-23 12:49:00	Cloudy	87	Outdoor Only								9									1		10	10
202	45713	95858	2022-06-27 09:49:00	2022-06-27 09:59:00	Sunny	69	Outdoor Only						8											2		10	10
202	45713	95863	2022-06-28 14:41:00	2022-06-28 14:51:00	Sunny	91	Outdoor Only					2					1							7		10	10
202	45713	95865	2022-06-29 13:39:00	2022-06-29 13:49:00	Cloudy	88	Indoor/Outdoor			1		1		1			4							3		10	9
202	45713	95868	2022-06-30 13:40:00	2022-06-30 13:50:00	Cloudy	74	Outdoor Only	3				1		2			4									10	10
202	45713	95870	2022-07-01 09:16:00	2022-07-01 09:26:00	Sunny	67	Outdoor Only					9		1												10	10
202	45713	95901	2022-07-19 10:45:00	2022-07-19 10:55:00	Sunny	92	Outdoor Only							2		1	1				6					10	10
202	45713	95916	2022-07-28 09:49:00	2022-07-28 09:59:00	Cloudy	66	Outdoor Only					3				1					5				1	10	10
202	45713	95923	2022-07-29 12:14:00	2022-07-29 12:24:00	Sunny	77	Outdoor Only					4		4			1							1		10	10
202	45713	95941	2022-08-10 11:22:00	2022-08-10 11:32:00	Sunny	90	Indoor Only					1									7			2		10	10
202	45713	95945	2022-08-12 14:06:00	2022-08-12 14:16:00	Sunny	89	Outdoor Only						1	1										8		10	10
202	45713	95948	2022-08-13 13:46:00	2022-08-13 13:56:00	Sunny	86	Indoor/Outdoor							1			1				5			3		10	10
202	45713	95964	2022-08-26 13:25:00	2022-08-26 13:35:00	Cloudy	81	Indoor/Outdoor										5						5			10	10
202	45713	96003	2022-09-22 11:49:00	2022-09-22 11:59:00	Rainy	55	Outdoor Only					2		1							6			1		10	10
202	45713	96024	2022-10-06 10:33:00	2022-10-06 10:43:00	Sunny	64	Outdoor Only					6		4												10	10
202	45713	96055	2022-10-27 13:25:00	2022-10-27 13:35:00	Rainy	39	Indoor Only						1	2			1			1				1	4	10	10
202	45713	96089	2022-11-17 13:59:00	2022-11-17 14:09:00	Snowy	24	Indoor Only				1						1				8					10	9
202	45713	96091	2022-11-21 11:36:00	2022-11-21 11:46:00	Sunny	52	Outdoor Only		4		1	1					1				3					10	9
202	45713	96093	2022-11-21 12:01:00	2022-11-21 12:11:00	Sunny	52	Outdoor Only		1			1					1				7					10	10
202	45713	96099	2022-11-22 13:53:00	2022-11-22 14:03:00	Sunny	54	Outdoor Only					1		4	2						1			2		10	10
202	45713	96109	2022-12-01 11:38:00	2022-12-01 11:48:00	Sunny	61	Outdoor Only		1					1						1	2	1		1	3	10	10
202	45713	96111	2022-12-01 12:00:00	2022-12-01 12:10:00	Sunny	60	Outdoor Only							5			1				1				3	10	10
202	45713	96121	2022-12-08 11:29:00	2022-12-08 11:39:00	Sunny	46	Outdoor Only							1	7									2		10	10
202	45713	96123	2022-12-08 12:09:00	2022-12-08 12:19:00	Sunny	46	Indoor Only					3		1	3		2			1						10	10
202	45713	96137	2022-12-16 09:40:00	2022-12-16 09:50:00	Sunny	29	Indoor Only				2	1	1		4			1						1		10	8
202	45713	96202	2023-01-12 11:32:00	2023-01-12 11:42:00	Sunny	42	Indoor Only			1					1						8					10	9
202	45713	96241	2023-01-26 11:33:00	2023-01-26 11:43:00	Sunny	34	Indoor Only				1			1	1		6								1	10	9
202	45713	96243	2023-01-26 12:01:00	2023-01-26 12:11:00	Sunny	36	Indoor Only		1			4			5											10	10
202	45713	95771	2022-04-14 10:41:00	2022-04-14 10:51:00	Sunny	48	Outdoor Only	1												1	5			3		10	10
202	45713	95781	2022-04-30 09:00:00	2022-04-30 09:10:00	Sunny	49	Indoor Only								3		1			2				4		10	10
202	45713	95783	2022-04-30 13:37:00	2022-04-30 13:47:00	Sunny	61	Outdoor Only							3			1				2			3	1	10	10
202	45713	95789	2022-05-07 09:14:00	2022-05-07 09:24:00	Sunny	72	Outdoor Only							1	1		5							3		10	10
202	45713	95792	2022-05-07 14:20:00	2022-05-07 14:30:00	Cloudy	86	Outdoor Only							1			8							1		10	10
202	45713	95797	2022-05-12 09:00:00	2022-05-12 09:10:00	Sunny	64	Outdoor Only					3		1			1							3		8	8
202	45713	95800	2022-05-12 12:11:00	2022-05-12 12:21:00	Sunny	68	Outdoor Only						7	2										1		10	10
202	45713	95805	2022-05-25 11:25:00	2022-05-25 11:35:00	Sunny	62	Outdoor Only							1							9					10	10
202	45713	95811	2022-05-28 13:05:00	2022-05-28 13:15:00	Cloudy	83	Outdoor Only	3												1	2			3	1	10	10
202	45713	95816	2022-06-03 09:57:00	2022-06-03 10:07:00	Sunny	65	Outdoor Only					9					1									10	10
202	45713	95820	2022-06-04 11:40:00	2022-06-04 11:50:00	Sunny	78	Outdoor Only								7		2							1		10	10
202	45713	95822	2022-06-04 12:12:00	2022-06-04 12:22:00	Sunny	81	Outdoor Only						9											1		10	10
202	45713	95830	2022-06-10 14:23:00	2022-06-10 14:33:00	Cloudy	88	Outdoor Only														9					9	9
202	45713	95832	2022-06-11 09:11:00	2022-06-11 09:21:00	Sunny	80	Outdoor Only						7											3		10	10
202	45713	95834	2022-06-11 13:42:00	2022-06-11 13:52:00	Sunny	96	Outdoor Only				4		2	2			2									10	6
202	45713	95841	2022-06-16 10:00:00	2022-06-16 10:10:00	Sunny	75	Outdoor Only					3	1	2	3		1									10	10
202	45713	95844	2022-06-17 14:18:00	2022-06-17 14:28:00	Sunny	94	Indoor/Outdoor					6		1										2		9	9
202	45713	95852	2022-06-21 14:50:00	2022-06-21 15:00:00	Cloudy	77	Outdoor Only							2						1	6			1		10	10
202	45713	95856	2022-06-25 10:41:00	2022-06-25 10:51:00	Cloudy	61	Outdoor Only				2	1		3			2								2	10	8
202	45713	95881	2022-07-09 09:35:00	2022-07-09 09:45:00	Sunny	83	Indoor Only	1				2										2		5		10	10
202	45713	95882	2022-07-09 14:44:00	2022-07-09 14:54:00	Sunny	98	Indoor/Outdoor			1		4		3	1									1		10	9
202	45713	95890	2022-07-15 10:05:00	2022-07-15 10:15:00	Sunny	81	Outdoor Only							2	3					3				1		9	9
202	45713	95891	2022-07-15 14:16:00	2022-07-15 14:26:00	Sunny	93	Outdoor Only							1										9		10	10
202	45713	95894	2022-07-16 09:13:00	2022-07-16 09:23:00	Sunny	77	Outdoor Only							4								1		1	3	9	9
202	45713	95896	2022-07-16 13:53:00	2022-07-16 14:03:00	Cloudy	91	Outdoor Only																	10		10	10
202	45713	95905	2022-07-22 14:18:00	2022-07-22 14:28:00	Sunny	95	Indoor/Outdoor										1						9			10	10
202	45713	95907	2022-07-23 09:16:00	2022-07-23 09:26:00	Sunny	82	Indoor/Outdoor			3				2	1					1				3		10	7
202	45713	95921	2022-07-29 09:11:00	2022-07-29 09:21:00	Sunny	67	Outdoor Only		1			9														10	10
202	45713	95934	2022-08-06 11:24:00	2022-08-06 11:34:00	Sunny	80	Indoor/Outdoor					8			2											10	10
202	45713	95935	2022-08-06 12:34:00	2022-08-06 12:44:00	Sunny	85	Outdoor Only	1	1					1	7											10	10
202	45713	95962	2022-08-26 09:30:00	2022-08-26 09:40:00	Cloudy	70	Outdoor Only					2		1			1			3				2		9	9
202	45713	95967	2022-08-27 15:06:00	2022-08-27 15:16:00	Cloudy	88	Indoor/Outdoor							2	4									4		10	10
202	45713	95980	2022-09-10 10:42:00	2022-09-10 10:52:00	Cloudy	49	Outdoor Only					6		3										1		10	10
202	45713	95987	2022-09-13 14:56:00	2022-09-13 15:06:00	Sunny	88	Outdoor Only				2										5			3		10	8
202	45713	95992	2022-09-17 09:08:00	2022-09-17 09:18:00	Sunny	63	Outdoor Only					4									6					10	10
202	45713	96005	2022-09-24 09:38:00	2022-09-24 09:48:00	Sunny	64	Outdoor Only					1	6	1						2						10	10
202	45713	96016	2022-10-01 09:07:00	2022-10-01 09:17:00	Sunny	56	Outdoor Only	3						1							2			4		10	10
202	45713	96036	2022-10-15 10:54:00	2022-10-15 11:04:00	Sunny	60	Outdoor Only					3		1						1					5	10	10
202	45713	96038	2022-10-15 13:45:00	2022-10-15 13:55:00	Cloudy	60	Outdoor Only	2			1			3			2				1			1		10	9
202	45713	96042	2022-10-18 14:37:00	2022-10-18 14:47:00	Sunny	65	Outdoor Only																		10	10	10
202	45713	96059	2022-11-01 12:14:00	2022-11-01 12:24:00	Sunny	66	Indoor/Outdoor			1				3						3				3		10	9
202	45713	96069	2022-11-05 09:52:00	2022-11-05 10:02:00	Cloudy	48	Indoor Only		2					3	4						1					10	10
202	45713	96076	2022-11-08 14:39:00	2022-11-08 14:49:00	Sunny	72	Outdoor Only		1			7		2												10	10
202	45713	96125	2022-12-10 13:15:00	2022-12-10 13:25:00	Sunny	49	Indoor/Outdoor							2	4					1	2			1		10	10
202	45713	96143	2022-12-17 09:21:00	2022-12-17 09:31:00	Sunny	22	Indoor Only								5						5					10	10
202	45713	96150	2022-12-20 14:12:00	2022-12-20 14:22:00	Cloudy	50	Outdoor Only						3	3	1					1		1		1		10	10
202	45713	96168	2022-12-31 11:39:00	2022-12-31 11:49:00	Sunny	44	Indoor Only	2						1	2									5		10	10
202	45713	96169	2022-12-31 12:00:00	2022-12-31 12:10:00	Sunny	44	Indoor Only					5												5		10	10
202	45713	96188	2023-01-07 09:19:00	2023-01-07 09:29:00	Sunny	28	Indoor Only							1	8									1		10	10
202	45713	96191	2023-01-07 13:47:00	2023-01-07 13:57:00	Sunny	43	Indoor Only	2														2		6		10	10
202	45713	96205	2023-01-12 14:34:00	2023-01-12 14:44:00	Sunny	47	Outdoor Only		1					3	2		2			1				1		10	10
202	45713	96207	2023-01-13 09:53:00	2023-01-13 10:03:00	Sunny	38	Indoor Only	1				1		3	2									3		10	10
202	45713	96226	2023-01-21 09:47:00	2023-01-21 09:57:00	Cloudy	24	Indoor Only														10					10	10
202	45713	96232	2023-01-24 14:21:00	2023-01-24 14:31:00	Cloudy	35	Indoor Only					3									6					9	9
202	45713	96245	2023-01-28 09:36:00	2023-01-28 09:46:00	Sunny	30	Indoor Only														10					10	10
202	45713	96256	2023-02-02 09:40:00	2023-02-02 09:50:00	Sunny	30	Indoor Only	1						1							7			1		10	10
202	45713	96257	2023-02-03 09:34:00	2023-02-03 09:44:00	Sunny	42	Indoor Only							1							9					10	10
202	45713	95740	2022-03-09 10:04:00	2022-03-09 10:14:00	Snowy	20	Indoor Only							1							9					10	10
202	45713	95745	2022-03-14 15:11:00	2022-03-14 15:21:00	Sunny	54	Indoor/Outdoor			3			2	5												10	7
202	45713	95752	2022-03-23 10:05:00	2022-03-23 10:15:00	Sunny	39	Indoor/Outdoor								1					4				4		9	9
202	45713	95753	2022-03-23 13:06:00	2022-03-23 13:16:00	Sunny	52	Indoor Only					3		1							6					10	10
202	45713	95757	2022-03-28 12:24:00	2022-03-28 12:34:00	Sunny	72	Outdoor Only								9						1					10	10
202	45713	95760	2022-03-30 11:24:00	2022-03-30 11:34:00	Cloudy	39	Outdoor Only					1	5	1							3					10	10
202	45713	95762	2022-04-04 13:38:00	2022-04-04 13:48:00	Sunny	64	Outdoor Only						1	1	3		2				3					10	10
202	45713	95763	2022-04-06 09:56:00	2022-04-06 10:06:00	Sunny	39	Indoor Only								2			5						2		9	9
202	45713	95769	2022-04-11 13:19:00	2022-04-11 13:29:00	Cloudy	61	Outdoor Only						1	1	4						4					10	10
202	45713	95780	2022-04-25 13:38:00	2022-04-25 13:48:00	Sunny	55	Outdoor Only							1							2			7		10	10
202	45713	95785	2022-05-02 13:31:00	2022-05-02 13:41:00	Rainy	39	Indoor/Outdoor														10					10	10
202	45713	95793	2022-05-09 13:22:00	2022-05-09 13:32:00	Sunny	66	Outdoor Only																10			10	10
202	45713	95795	2022-05-10 09:39:00	2022-05-10 09:49:00	Sunny	54	Outdoor Only				1	4		1							1					7	6
202	45713	95802	2022-05-16 13:18:00	2022-05-16 13:28:00	Cloudy	86	Outdoor Only										5			1	2			2		10	10
202	45713	95809	2022-05-24 09:30:00	2022-05-24 09:40:00	Cloudy	46	Indoor/Outdoor			2		2	1	1										2	1	9	7
202	45713	95813	2022-05-31 11:26:00	2022-05-31 11:36:00	Sunny	59	Outdoor Only					7		2										1		10	10
202	45713	95845	2022-06-21 09:14:00	2022-06-21 09:24:00	Cloudy	64	Outdoor Only					3		3	3					1						10	10
202	45713	95860	2022-06-27 13:18:00	2022-06-27 13:28:00	Sunny	82	Indoor Only							5	3		1									9	9
202	45713	95861	2022-06-28 09:27:00	2022-06-28 09:37:00	Sunny	75	Outdoor Only					8									2					10	10
202	45713	95871	2022-07-04 12:19:00	2022-07-04 12:29:00	Sunny	90	Indoor/Outdoor			1			4	2			1	1								9	8
202	45713	95873	2022-07-05 09:35:00	2022-07-05 09:45:00	Sunny	81	Indoor/Outdoor							5										5		10	10
202	45713	95884	2022-07-11 12:47:00	2022-07-11 12:57:00	Cloudy	68	Outdoor Only							1	1					1				7		10	10
202	45713	95887	2022-07-12 09:27:00	2022-07-12 09:37:00	Sunny	73	Outdoor Only					5		3										2		10	10
202	45713	95897	2022-07-18 12:46:00	2022-07-18 12:56:00	Sunny	99	Indoor/Outdoor				2			1						1				6		10	8
202	45713	95908	2022-07-25 13:03:00	2022-07-25 13:13:00	Sunny	84	Outdoor Only							1							8			1		10	10
202	45713	95911	2022-07-26 09:19:00	2022-07-26 09:29:00	Sunny	75	Outdoor Only							4							3			3		10	10
202	45713	95915	2022-07-13 13:31:00	2022-07-13 13:41:00	Sunny	94	Outdoor Only					2	3	2							2					9	9
202	45713	95924	2022-08-01 13:22:00	2022-08-01 13:32:00	Cloudy	93	Outdoor Only	1				4		1	3									1		10	10
202	45713	95927	2022-08-02 09:17:00	2022-08-02 09:27:00	Sunny	81	Outdoor Only														7			3		10	10
202	45713	95930	2022-08-03 10:22:00	2022-08-03 10:32:00	Sunny	81	Outdoor Only					2		1											7	10	10
202	45713	95937	2022-08-08 13:19:00	2022-08-08 13:29:00	Sunny	82	Indoor Only					7												3		10	10
202	45713	95940	2022-08-09 09:32:00	2022-08-09 09:42:00	Sunny	75	Indoor Only																	10		10	10
202	45713	95949	2022-08-16 09:24:00	2022-08-16 09:34:00	Rainy	63	Indoor Only														10					10	10
202	45713	95951	2022-08-17 09:28:00	2022-08-17 09:38:00	Sunny	66	Indoor Only														9			1		10	10
202	45713	95953	2022-08-17 12:43:00	2022-08-17 12:53:00	Sunny	79	Indoor Only							1	6									1	1	9	9
202	45713	95956	2022-08-22 09:24:00	2022-08-22 09:34:00	Sunny	70	Outdoor Only						2	1						2	4				1	10	10
202	45713	95958	2022-08-22 12:39:00	2022-08-22 12:49:00	Sunny	79	Outdoor Only								9						1					10	10
202	45713	95960	2022-08-23 11:18:00	2022-08-23 11:28:00	Sunny	78	Outdoor Only				4			1							4			1		10	6
202	45713	95968	2022-08-30 09:26:00	2022-08-30 09:36:00	Sunny	72	Outdoor Only					6		2							2					10	10
202	45713	95970	2022-09-05 14:07:00	2022-09-05 14:17:00	Sunny	91	Indoor/Outdoor					6	2	1						1						10	10
202	45713	95974	2022-09-06 09:47:00	2022-09-06 09:57:00	Sunny	77	Indoor/Outdoor				5										5					10	5
202	45713	95975	2022-09-07 09:03:00	2022-09-07 09:13:00	Sunny	70	Indoor Only					1		1							8					10	10
202	45713	95978	2022-09-07 12:04:00	2022-09-07 12:14:00	Sunny	86	Outdoor Only					8									1				1	10	10
202	45713	95982	2022-09-12 12:31:00	2022-09-12 12:41:00	Sunny	82	Outdoor Only						1	1						7				1		10	10
202	45713	95984	2022-09-13 09:27:00	2022-09-13 09:37:00	Sunny	64	Indoor/Outdoor					5		3	2											10	10
202	45713	95988	2022-09-14 09:09:00	2022-09-14 09:19:00	Sunny	64	Indoor Only														9					9	9
202	45713	95991	2022-09-14 13:09:00	2022-09-14 13:19:00	Cloudy	75	Outdoor Only				1	6												3		10	9
202	45713	95994	2022-09-19 12:38:00	2022-09-19 12:48:00	Sunny	86	Indoor/Outdoor							1	7											8	8
202	45713	95997	2022-09-20 10:00:00	2022-09-20 10:10:00	Sunny	75	Outdoor Only					7		1										1		9	9
202	45713	95998	2022-09-21 09:08:00	2022-09-21 09:18:00	Cloudy	51	Outdoor Only					8	2													10	10
202	45713	96001	2022-09-21 12:16:00	2022-09-21 12:26:00	Rainy	57	Indoor/Outdoor				1		2							1	2			4		10	9
202	45713	96008	2022-09-26 13:22:00	2022-09-26 13:32:00	Sunny	79	Outdoor Only					1			1					1				7		10	10
202	45713	96009	2022-09-27 09:42:00	2022-09-27 09:52:00	Sunny	64	Outdoor Only							2										8		10	10
202	45713	96012	2022-09-28 09:28:00	2022-09-28 09:38:00	Sunny	63	Outdoor Only					8									1			1		10	10
202	45713	96014	2022-09-28 12:14:00	2022-09-28 12:24:00	Sunny	81	Outdoor Only	1			1	1	1											6		10	9
202	45713	96017	2022-10-04 09:36:00	2022-10-04 09:46:00	Cloudy	53	Outdoor Only					6		3										1		10	10
202	45713	96020	2022-10-05 09:25:00	2022-10-05 09:35:00	Sunny	52	Outdoor Only				1			1							8					10	9
202	45713	96022	2022-10-05 12:24:00	2022-10-05 12:34:00	Sunny	63	Outdoor Only					9								1						10	10
202	45713	96025	2022-10-07 13:17:00	2022-10-07 13:27:00	Cloudy	46	Indoor/Outdoor			1				1	1						7					10	9
202	45713	96027	2022-10-11 09:36:00	2022-10-11 09:46:00	Sunny	64	Outdoor Only								2						6			2		10	10
202	45713	96029	2022-10-12 09:15:00	2022-10-12 09:25:00	Sunny	52	Outdoor Only				1		1	2							4				2	10	9
202	45713	96031	2022-10-12 12:06:00	2022-10-12 12:16:00	Sunny	66	Outdoor Only						1	1								1			7	10	10
202	45713	96034	2022-10-14 13:14:00	2022-10-14 13:24:00	Sunny	73	Outdoor Only	2									2				6					10	10
202	45713	96039	2022-10-18 10:52:00	2022-10-18 11:02:00	Sunny	56	Outdoor Only								3						6					9	9
202	45713	96043	2022-10-19 09:15:00	2022-10-19 09:25:00	Sunny	56	Indoor/Outdoor				3	4		1							1				1	10	7
202	45713	96045	2022-10-19 11:56:00	2022-10-19 12:06:00	Sunny	72	Outdoor Only					1	4	3							2					10	10
202	45713	96047	2022-10-21 12:38:00	2022-10-21 12:48:00	Sunny	73	Indoor Only								9						1					10	10
202	45713	96049	2022-10-25 10:24:00	2022-10-25 10:34:00	Sunny	50	Outdoor Only					1	4								2			1	1	9	9
202	45713	96051	2022-10-26 09:19:00	2022-10-26 09:29:00	Cloudy	46	Indoor/Outdoor				2		2								6					10	8
202	45713	96054	2022-10-26 12:16:00	2022-10-26 12:26:00	Sunny	52	Outdoor Only													8					2	10	10
202	45713	96057	2022-11-01 11:16:00	2022-11-01 11:26:00	Sunny	60	Indoor/Outdoor							2										8		10	10
202	45713	96062	2022-11-02 09:21:00	2022-11-02 09:31:00	Sunny	54	Indoor/Outdoor				1													9		10	9
202	45713	96063	2022-11-02 12:02:00	2022-11-02 12:12:00	Sunny		Indoor/Outdoor				1	1		1						2	1			1	3	10	9
202	45713	96068	2022-11-04 13:58:00	2022-11-04 14:08:00	Sunny	41	Outdoor Only							3	3		3								1	10	10
202	45713	96073	2022-11-08 09:19:00	2022-11-08 09:29:00	Cloudy	54	Indoor/Outdoor			1		4									1			3	1	10	9
202	45713	96077	2022-11-09 09:28:00	2022-11-09 09:38:00	Sunny	36	Indoor/Outdoor						1								9					10	10
202	45713	96080	2022-11-09 12:11:00	2022-11-09 12:21:00	Sunny	52	Outdoor Only					2		1	1						5			1		10	10
202	45713	96081	2022-11-11 13:40:00	2022-11-11 13:50:00	Sunny	36	Indoor/Outdoor	1		1		2		2							4					10	9
202	45713	96085	2022-11-16 09:17:00	2022-11-16 09:27:00	Cloudy	28	Indoor Only						1		1					1	3			4		10	10
202	45713	96088	2022-11-16 12:14:00	2022-11-16 12:24:00	Sunny	37	Outdoor Only							1						1	8					10	10
202	45713	96096	2022-11-22 10:55:00	2022-11-22 11:05:00	Sunny	54	Indoor Only					5	1	1										1		8	8
202	45713	96101	2022-11-23 09:00:00	2022-11-23 09:10:00	Cloudy	39	Indoor Only					1	1	1						6						9	9
202	45713	96103	2022-11-23 12:12:00	2022-11-23 12:22:00	Cloudy	52	Outdoor Only					6	1	1							1					9	9
202	45713	96105	2022-11-30 09:12:00	2022-11-30 09:22:00	Sunny	19	Indoor Only					1	3	2						1	3					10	10
202	45713	96107	2022-11-30 12:01:00	2022-11-30 12:11:00	Sunny	30	Indoor Only							1			3				2			4		10	10
202	45713	96113	2022-12-06 11:09:00	2022-12-06 11:19:00	Sunny	54	Indoor/Outdoor					2		5	1										2	10	10
202	45713	96117	2022-12-07 09:06:00	2022-12-07 09:16:00	Sunny	32	Indoor Only						1	3										3	3	10	10
202	45713	96119	2022-12-07 12:03:00	2022-12-07 12:13:00	Sunny	48	Outdoor Only				1	4		1						3					1	10	9
202	45713	96127	2022-12-13 10:09:00	2022-12-13 10:19:00	Cloudy	25	Indoor Only								3						6				1	10	10
202	45713	96131	2022-12-14 09:06:00	2022-12-14 09:16:00	Sunny	24	Indoor Only								4		1				4				1	10	10
202	45713	96134	2022-12-14 12:12:00	2022-12-14 12:22:00	Sunny	36	Indoor Only	4						2							4					10	10
202	45713	96135	2022-12-15 13:34:00	2022-12-15 13:44:00	Cloudy	33	Indoor Only				1				1		6			2						10	9
202	45713	96139	2022-12-16 13:44:00	2022-12-16 13:54:00	Sunny	34	Indoor Only					2	1	1	4		2									10	10
202	45713	96147	2022-12-20 11:01:00	2022-12-20 11:11:00	Sunny	42	Indoor Only							1	1		1				6			1		10	10
202	45713	96154	2022-12-21 09:01:00	2022-12-21 09:11:00	Sunny	31	Indoor Only						8												2	10	10
202	45713	96158	2022-12-21 12:00:00	2022-12-21 12:10:00	Sunny	47	Outdoor Only					1	1	2							4			1	1	10	10
202	45713	96161	2022-12-28 09:14:00	2022-12-28 09:24:00	Cloudy	40	Indoor Only						4											1	5	10	10
202	45713	96164	2022-12-28 12:13:00	2022-12-28 12:23:00	Cloudy	49	Outdoor Only				1			2							6					9	8
202	45713	96171	2023-01-05 09:01:00	2023-01-05 09:11:00	Cloudy	25	Indoor Only														10					10	10
202	45713	96177	2023-01-05 12:00:00	2023-01-05 12:10:00	Cloudy	37	Indoor Only						1								8			1		10	10
202	45713	96179	2023-01-06 09:23:00	2023-01-06 09:33:00	Cloudy	27	Indoor Only						1	1	2									1	5	10	10
202	45713	96183	2023-01-06 13:25:00	2023-01-06 13:35:00	Cloudy	39	Indoor Only					2		1	1						6					10	10
202	45713	96192	2023-01-10 11:20:00	2023-01-10 11:30:00	Sunny	50	Indoor Only						5	1	2									2		10	10
202	45713	96195	2023-01-11 09:15:00	2023-01-11 09:25:00	Snowy	31	Indoor Only						9											1		10	10
202	45713	96198	2023-01-11 12:01:00	2023-01-11 12:11:00	Snowy	35	Indoor Only					2	1								7					10	10
202	45713	96209	2023-01-13 12:45:00	2023-01-13 12:55:00	Sunny	50	Outdoor Only														10					10	10
202	45713	96213	2023-01-17 10:44:00	2023-01-17 10:54:00	Cloudy	31	Indoor Only							1	8										1	10	10
202	45713	96217	2023-01-20 09:05:00	2023-01-20 09:15:00	Sunny	20	Indoor Only	1				2									7					10	10
202	45713	96222	2023-01-20 13:46:00	2023-01-20 13:56:00	Cloudy	30	Indoor Only					6		1	2		1									10	10
202	45713	96227	2023-01-24 10:50:00	2023-01-24 11:00:00	Sunny	30	Indoor Only							2	7											9	9
202	45713	96233	2023-01-25 09:10:00	2023-01-25 09:20:00	Cloudy	21	Indoor Only					1	2	1							1			3	2	10	10
202	45713	96237	2023-01-25 12:01:00	2023-01-25 12:11:00	Sunny	32	Indoor Only					9												1		10	10
202	45713	96248	2023-02-01 09:18:00	2023-02-01 09:28:00	Sunny	20	Indoor Only						6	1							1			2		10	10
202	45713	96252	2023-02-01 12:14:00	2023-02-01 12:24:00	Sunny	40	Indoor Only														9			1		10	10
202	45713	96260	2023-02-03 13:40:00	2023-02-03 13:50:00	Sunny	54	Outdoor Only							2			3			3	2					10	10
202	46054	96071	2022-11-05 10:13:00	2022-11-05 10:23:00	Cloudy	48	Indoor Only					2		1	1						2			2		8	8
202	46054	96189	2023-01-07 09:31:00	2023-01-07 09:41:00	Sunny	29	Indoor Only								3					1	5			1		10	10
202	46054	95886	2022-07-11 13:10:00	2022-07-11 13:20:00	Cloudy	68	Outdoor Only							9						1						10	10
202	46054	95899	2022-07-18 13:08:00	2022-07-18 13:18:00	Cloudy	99	Indoor/Outdoor														10					10	10
202	46054	95910	2022-07-25 13:25:00	2022-07-25 13:35:00	Sunny	84	Outdoor Only							4	1		2				3					10	10
202	46054	95913	2022-07-13 13:15:00	2022-07-13 13:25:00	Sunny	94	Outdoor Only				3			4										2		9	6
202	46054	95925	2022-08-01 13:33:00	2022-08-01 13:43:00	Cloudy	93	Outdoor Only							2	1		2				1			4		10	10
202	46054	95939	2022-08-08 13:41:00	2022-08-08 13:51:00	Sunny	82	Indoor Only					1												9		10	10
202	46054	95959	2022-08-22 12:50:00	2022-08-22 13:00:00	Sunny	79	Outdoor Only					3	1	4	2											10	10
202	46054	95972	2022-09-05 14:29:00	2022-09-05 14:39:00	Sunny	91	Indoor/Outdoor										1				9					10	10
202	46054	95983	2022-09-12 12:41:00	2022-09-12 12:51:00	Sunny	82	Outdoor Only	1						1	1		5							2		10	10
202	46054	95996	2022-09-19 13:06:00	2022-09-19 13:16:00	Sunny	86	Outdoor Only					2		3			1				3			1		10	10
202	46054	96067	2022-11-04 14:09:00	2022-11-04 14:19:00	Sunny	41	Outdoor Only					6		2	2											10	10
202	46054	96083	2022-11-11 14:02:00	2022-11-11 14:12:00	Sunny	36	Indoor Only						1							1	8					10	10
202	46054	96097	2022-11-22 11:07:00	2022-11-22 11:17:00	Sunny	54	Indoor Only								3						3			3	1	10	10
202	46054	96115	2022-12-06 11:33:00	2022-12-06 11:43:00	Sunny	54	Outdoor Only					2		2	2		2							2		10	10
202	46054	96129	2022-12-13 10:31:00	2022-12-13 10:41:00	Cloudy	25	Indoor Only							1	4									5		10	10
202	46054	96142	2022-12-16 14:06:00	2022-12-16 14:16:00	Sunny	34	Indoor Only														10					10	10
202	46054	96152	2022-12-21 09:24:00	2022-12-21 09:34:00	Sunny	31	Indoor Only	2					1	1						4		1		1		10	10
202	46054	96156	2022-12-21 12:23:00	2022-12-21 12:33:00	Sunny	47	Outdoor Only				3			2						2	1			1		9	6
202	46054	96160	2022-12-28 09:26:00	2022-12-28 09:36:00	Cloudy	41	Indoor Only							1	2									7		10	10
202	46054	96165	2022-12-28 12:25:00	2022-12-28 12:35:00	Cloudy	49	Outdoor Only					2	5	2							1					10	10
202	46054	96174	2023-01-05 09:24:00	2023-01-05 09:34:00	Cloudy	25	Indoor Only	1						1			1			2	1			1	3	10	10
202	46054	96176	2023-01-05 12:22:00	2023-01-05 12:32:00	Cloudy	38	Indoor Only					5		3										2		10	10
202	46054	96181	2023-01-06 09:45:00	2023-01-06 09:55:00	Cloudy	27	Indoor Only					1		4						2				2	1	10	10
202	46054	96185	2023-01-06 13:47:00	2023-01-06 13:57:00	Cloudy	39	Indoor Only					3		5	1											9	9
202	46054	96196	2023-01-11 09:27:00	2023-01-11 09:37:00	Snowy	31	Indoor Only	3				2									2			3		10	10
202	46054	96199	2023-01-11 12:23:00	2023-01-11 12:33:00	Snowy	35	Indoor Only					3	3	1							1			2		10	10
202	46054	96211	2023-01-13 12:56:00	2023-01-13 13:06:00	Sunny	50	Outdoor Only							7										3		10	10
202	46054	96215	2023-01-17 11:06:00	2023-01-17 11:16:00	Cloudy	32	Indoor Only						1											4	5	10	10
202	46054	96219	2023-01-20 09:39:00	2023-01-20 09:49:00	Sunny	20	Indoor Only													4	4			1	1	10	10
202	46054	96223	2023-01-20 13:56:00	2023-01-20 14:06:00	Cloudy	30	Indoor Only	1				2		2	3		2									10	10
202	46054	96229	2023-01-24 11:12:00	2023-01-24 11:22:00	Sunny	30	Indoor Only							2							3			5		10	10
202	46054	96236	2023-01-25 09:45:00	2023-01-25 09:55:00	Snowy	21	Indoor Only					2	1				1			3					3	10	10
202	46054	96239	2023-01-25 12:24:00	2023-01-25 12:34:00	Sunny	32	Indoor Only						2	1							4			2	1	10	10
202	46054	96249	2023-02-01 09:29:00	2023-02-01 09:39:00	Sunny	20	Indoor Only					4	2	2			1							1		10	10
202	46054	96253	2023-02-01 12:25:00	2023-02-01 12:35:00	Sunny	40	Indoor Only					3								3	1			1	2	10	10
202	46054	96261	2023-02-03 14:17:00	2023-02-03 14:27:00	Sunny	55	Outdoor Only					3		2			2			3						10	10
202	46066	96072	2022-11-05 10:25:00	2022-11-05 10:35:00	Cloudy	49	Indoor Only		2					2			2	1		1				2		10	10
202	46066	96208	2023-01-13 10:04:00	2023-01-13 10:14:00	Sunny	38	Indoor Only							1	3				4					2		10	10
202	46066	96259	2023-02-03 09:57:00	2023-02-03 10:07:00	Sunny	43	Indoor Only							2			1		4					3		10	10
202	46066	96066	2022-11-04 14:19:00	2022-11-04 14:29:00	Sunny	41	Outdoor Only	2						3	3		1							1		10	10
202	46066	96084	2022-11-11 14:12:00	2022-11-11 14:22:00	Sunny	36	Indoor Only								2				1		7					10	10
202	46066	96098	2022-11-22 11:18:00	2022-11-22 11:28:00	Sunny	54	Indoor Only		1					1	1							2		2	3	10	10
202	46066	96116	2022-12-06 11:44:00	2022-12-06 11:54:00	Sunny	54	Outdoor Only						3	2							2			3		10	10
202	46066	96130	2022-12-13 10:42:00	2022-12-13 10:52:00	Cloudy	25	Indoor Only								8									2		10	10
202	46066	96141	2022-12-16 14:17:00	2022-12-16 14:27:00	Sunny	34	Indoor Only	1						2					5		1			1		10	10
202	46066	96151	2022-12-21 09:35:00	2022-12-21 09:45:00	Sunny	31	Indoor Only						10													10	10
202	46066	96155	2022-12-21 12:36:00	2022-12-21 12:46:00	Sunny	47	Outdoor Only					1		2			1			1	4			1		10	10
202	46066	96162	2022-12-28 09:37:00	2022-12-28 09:47:00	Cloudy	41	Outdoor Only							6						2				2		10	10
202	46066	96166	2022-12-28 12:37:00	2022-12-28 12:47:00	Cloudy	49	Outdoor Only						2								7	1				10	10
202	46066	96173	2023-01-05 09:35:00	2023-01-05 09:45:00	Cloudy	25	Indoor Only	2					1	3					2			1		1		10	10
202	46066	96178	2023-01-05 12:34:00	2023-01-05 12:44:00	Cloudy	38	Indoor Only							3							6			1		10	10
202	46066	96182	2023-01-06 09:56:00	2023-01-06 10:06:00	Cloudy	27	Indoor Only							1	8									1		10	10
202	46066	96186	2023-01-06 13:58:00	2023-01-06 14:08:00	Cloudy	39	Indoor Only					2		1	1	1			2	1	2					10	10
202	46066	96197	2023-01-11 09:40:00	2023-01-11 09:50:00	Snowy	31	Indoor Only	1					3	1			2							2	1	10	10
202	46066	96201	2023-01-11 12:35:00	2023-01-11 12:45:00	Snowy	35	Indoor Only					2	2	3					2		1					10	10
202	46066	96210	2023-01-13 13:07:00	2023-01-13 13:17:00	Sunny	50	Outdoor Only	1						4										5		10	10
202	46066	96216	2023-01-17 11:17:00	2023-01-17 11:27:00	Sunny	32	Indoor Only	1						3	4									2		10	10
202	46066	96220	2023-01-20 09:28:00	2023-01-20 09:38:00	Sunny	20	Indoor Only	1				1	3				1								4	10	10
202	46066	96224	2023-01-20 14:08:00	2023-01-20 14:18:00	Cloudy	30	Indoor Only							1	3				1		5					10	10
202	46066	96230	2023-01-24 11:23:00	2023-01-24 11:33:00	Sunny	30	Indoor Only							5	2									2		9	9
202	46066	96235	2023-01-25 09:33:00	2023-01-25 09:43:00	Snowy	21	Indoor Only														5			5		10	10
202	46066	96240	2023-01-25 12:35:00	2023-01-25 12:45:00	Sunny	31	Indoor Only								9									1		10	10
202	46066	96250	2023-02-01 09:44:00	2023-02-01 09:54:00	Sunny	20	Indoor Only						1	1						2	2	1		2	1	10	10
202	46066	96254	2023-02-01 12:36:00	2023-02-01 12:46:00	Sunny	40	Indoor Only							2	7									1		10	10
202	46066	96262	2023-02-03 14:02:00	2023-02-03 14:12:00	Sunny	55	Outdoor Only							5			1			2	2					10	10
203	46092	96572	2022-07-08 14:02:00	2022-07-08 14:12:00	Rainy	78	Outdoor Only								3						5			2		10	10
203	46092	96575	2022-07-11 10:42:00	2022-07-11 10:52:00	Sunny	79	Outdoor Only		1					3								1		5		10	10
203	46092	96599	2022-07-20 15:13:00	2022-07-20 15:23:00	Rainy	89	Outdoor Only							1							6			3		10	10
203	46092	96618	2022-07-27 14:35:00	2022-07-27 14:45:00	Rainy	72	Outdoor Only																	10		10	10
203	46092	96625	2022-08-03 11:48:00	2022-08-03 11:58:00	Sunny	82	Outdoor Only																	10		10	10
203	46092	96648	2022-08-15 14:13:00	2022-08-15 14:23:00	Sunny	80	Outdoor Only														4	1		5		10	10
203	46092	96683	2022-09-02 11:31:00	2022-09-02 11:41:00	Sunny	78	Outdoor Only																	10		10	10
203	46092	96696	2022-09-08 13:54:00	2022-09-08 14:04:00	Sunny	78	Outdoor Only		1			1	1	2								1		3	1	10	10
203	46092	96768	2022-10-07 13:50:00	2022-10-07 14:00:00	Cloudy	50	Indoor Only							1			1				7			1		10	10
203	46092	96777	2022-10-11 12:42:00	2022-10-11 12:52:00	Sunny	68	Outdoor Only									2	1					1		6		10	10
203	46092	96826	2022-11-01 14:17:00	2022-11-01 14:27:00	Sunny	63	Outdoor Only							1								3		5		9	9
203	46092	96862	2022-11-10 13:23:00	2022-11-10 13:33:00	Sunny	70	Outdoor Only														10					10	10
203	46092	96882	2022-11-21 13:39:00	2022-11-21 13:49:00	Cloudy	37	Indoor Only														10					10	10
[truncated: 7,188 more rows]

## Sheet: Animal Data
Community Focal ID	Community Institution ID	Age Class	Sex
50838	218	Juvenile	Male
50837	218	Adult	Female
50836	218	Adult	Male
50839	218	Adult	Male
50840	218	Adult	Male
50843	218	Juvenile	Female
50842	218	Adult	Female
50841	218	Adult	Male
50695	216	Adult	Male
50699	216	Adult	Female
50696	216	Juvenile	Male
50350	214	Adult	Male
50359	214	Juvenile	Female
50351	214	Juvenile	Female
50300	214	Adult	Female
50349	214	Adult	Female
50358	214	Juvenile	Male
45713	202	Adult	Male
45710	202	Adult	Female
46054	202	Juvenile	Female
46066	202	Juvenile	Male
47266	207	Adult	Female
47506	207	Adult	Male
47813	207	Adult	Female
46408	204	Adult	Female
46406	204	Adult	Female
46343	204	Adult	Female
45493	201	Adult	Female
45492	201	Adult	Female
45626	201	Juvenile	Male
45625	201	Juvenile	Male
49358	209	Adult	Female
49357	209	Adult	Female
49356	209	Adult	Male
49355	209	Adult	Female
50044	213	Adult	Female
50208	213	Juvenile	Male
50046	213	Adult	Female
47138	206	Adult	Male
47137	206	Adult	Male
48490	208	Adult	Male
48517	208	Juvenile	Female
48267	208	Adult	Female
48269	208	Adult	Female
48262	208	Adult	Female
46894	205	Adult	Female
46897	205	Adult	Female
46949	205	Juvenile	Female
49566	210	Juvenile	Female
49565	210	Adult	Male
49564	210	Adult	Male
46325	203	Juvenile	Female
46092	203	Adult	Male
46093	203	Adult	Female
46238	203	Adult	Male
49648	211	Adult	Male
49647	211	Adult	Male
50887	219	Adult	Female
50884	219	Adult	Male
50888	219	Adult	Female
50733	217	Adult	Female
50732	217	Juvenile	Female
50736	217	Adult	Female
49969	212	Adult	Female
50010	212	Juvenile	Female
50007	212	Adult	Female

## Sheet: Organization Data
Community Institution ID	Outdoor Space m2	Indoor Space m2	Public Feeding	Max Herd Size
201	3158.7	139.4	Yes	4
202	1393.5	325.2	Yes	4
203	2972.9	696.8	Yes	4
204	4830.9	0	No	5
205	6611.8	763	Yes	5
206	464.5	0	Yes	2
207	1114.8	85	No	3
208	5831.7	0	Yes	10
209	55741.4	0	No	4
210	9847.6	92.9	Yes	4
211	1858	267.6	Yes	2
212	836.1	92.9	Yes	9
213	2322.6	269.4	Yes	4
214	3344.5	0	Yes	6
216	4552.2	696.8	Yes	8
217	263044	0	No	6
218	40468.2	557	Yes	17
219	7156.5	167.2	Yes	3
